# Supplementary material for: Exome-wide analysis implicates rare protein-altering variants in human handedness
Source: Nat Commun. 2024 Apr 2;15:2632. doi: 10.1038/s41467-024-46277-w (PMC10987538; doi:10.1038/s41467-024-46277-w)
Supplement: Supplementary file 4 — Source Data [file 41467_2024_46277_MOESM4_ESM.xlsx]

## Sheet: Contents
Explanation of columns in the Strict and Broad worksheets (use tabs at the bottom to move between worksheets)
Gene	Gene symbol
Ensembl ID	Ensembl gene ID (Ensembl release 110, July 2023)
Effect	The estimated effect size for the rare variant burden based on cross-ancestry meta-analysis. A positive effect represents an increased rate of left-handedness with increased rare variant burden, a negative effect represents a decreased rate of left-handedness with increased rare variant burden.
StdErr	The standard error for the meta-analyzed effect size estimate
P-value	The meta-analysis p-value
Direction (White, Asian, Black, Chinese)	Summary of the effect direction for each ancestry group (in the listed order). '+' represents a positive effect size, '-' represents a negative effect size, and a '?' indicates that the burden test was not run due to insufficient numbers of variants in a particular ancestry group.

## Sheet: Strict
Gene	Ensembl ID	Effect	StdErr	P-value	Direction (White, Asian, Black, Chinese)
TUBB4B	ENSG00000188229	1.0711	0.2189	9.947e-07	+-+?
RNF181	ENSG00000168894	0.6635	0.1564	2.205e-05	++-+
ALKBH8	ENSG00000137760	0.1716	0.0408	2.57e-05	++-+
ELOVL2	ENSG00000197977	0.5855	0.1394	2.668e-05	+---
HSD17B4	ENSG00000133835	0.1671	0.0408	4.255e-05	+++-
TRAK1	ENSG00000182606	0.138	0.0343	5.848e-05	++++
OS9	ENSG00000135506	-0.2994	0.0784	0.0001341	--+-
CLTC	ENSG00000141367	0.3014	0.0791	0.0001395	+-+-
CPXM1	ENSG00000088882	-0.1666	0.0445	0.0001822	----
ZNF536	ENSG00000198597	-0.234	0.0635	0.0002281	----
DSCAM	ENSG00000171587	0.167	0.0468	0.0003585	++--
RAPGEF4	ENSG00000091428	0.1438	0.0407	0.0004169	++++
CCM2	ENSG00000136280	0.2442	0.0699	0.0004775	+-+-
FNBP1L	ENSG00000137942	0.2638	0.0771	0.0006181	+++-
RIGI	ENSG00000107201	0.1651	0.0483	0.000629	+++-
ZNF320	ENSG00000182986	1.1499	0.3401	0.0007235	+--?
DNAJC19	ENSG00000205981	0.5608	0.1668	0.0007731	++--
DOCK9	ENSG00000088387	1.4429	0.4309	0.000812	+?-?
CREB3L2	ENSG00000182158	0.2639	0.0789	0.0008252	+++-
USF1	ENSG00000158773	0.3618	0.1085	0.0008558	+-++
BACH2	ENSG00000112182	-0.187	0.0563	0.0009016	----
EVL	ENSG00000196405	0.2499	0.0758	0.0009858	++--
KRTAP2-2	ENSG00000214518	0.9733	0.2964	0.001026	++++
G3BP1	ENSG00000145907	0.2659	0.0811	0.001039	+---
EPHA10	ENSG00000183317	0.1193	0.0364	0.00105	+--+
CCNYL1	ENSG00000163249	-0.3112	0.095	0.00106	-+--
GLMN	ENSG00000174842	0.1226	0.0378	0.001203	+-+-
HSD17B2	ENSG00000086696	-0.3757	0.1166	0.001271	----
CCDC184	ENSG00000177875	0.1626	0.0505	0.001281	+-+?
ERFL	ENSG00000268041	0.1142	0.0355	0.001291	+--+
WWC1	ENSG00000113645	-0.1639	0.0511	0.001334	--+-
FADS3	ENSG00000221968	0.2553	0.0797	0.001359	+---
MLANA	ENSG00000120215	0.7542	0.2363	0.001412	++-?
OTUB2	ENSG00000089723	-0.4009	0.1261	0.001473	--++
SLITRK1	ENSG00000178235	2.7376	0.8617	0.001488	+???
PGM3	ENSG00000013375	0.3447	0.1086	0.001498	+--+
BCKDHB	ENSG00000083123	0.3414	0.1083	0.001624	+-+-
NSFL1C	ENSG00000088833	0.134	0.0429	0.001789	+---
IFT25	ENSG00000081870	-0.3821	0.1224	0.001805	---+
TOR1AIP1	ENSG00000143337	0.1293	0.0418	0.001975	++--
RASGRF1	ENSG00000058335	-0.2373	0.0767	0.001976	--++
TRIO	ENSG00000038382	-0.1158	0.0376	0.002063	--+-
PMM2	ENSG00000140650	0.1164	0.0381	0.002276	++++
DDX5	ENSG00000108654	0.3039	0.0996	0.00228	+++-
OR1M1	ENSG00000170929	0.2549	0.084	0.002414	+---
PEX5L	ENSG00000114757	0.1955	0.0646	0.00247	++++
FUT4	ENSG00000196371	0.3167	0.1048	0.002512	++++
MTNR1B	ENSG00000134640	0.3061	0.1014	0.002543	+-++
KIFBP	ENSG00000198954	-0.1172	0.0388	0.002547	----
PLEKHG7	ENSG00000187510	-0.2791	0.0929	0.002662	----
SLC18A2	ENSG00000165646	0.2835	0.0949	0.002824	+-++
CSDC2	ENSG00000172346	0.5243	0.1767	0.003001	+-+-
PLAAT4	ENSG00000133321	0.8949	0.3018	0.003028	+--?
CCL14	ENSG00000276409	-0.5502	0.1858	0.003059	----
LYPD6	ENSG00000187123	0.2852	0.0964	0.003084	++--
APOC4	ENSG00000267467	0.8989	0.304	0.003112	+-+?
SLC25A16	ENSG00000122912	-0.4232	0.1432	0.003119	---+
SUMF2	ENSG00000129103	0.1709	0.0578	0.003119	+---
FRRS1L	ENSG00000260230	-0.3926	0.133	0.003156	----
ANP32E	ENSG00000143401	-0.217	0.0736	0.003203	---?
TREH	ENSG00000118094	-0.1285	0.0437	0.003254	-+++
LUC7L	ENSG00000007392	0.1414	0.0481	0.00326	+---
TNFRSF9	ENSG00000049249	0.4723	0.1607	0.003293	++--
MMP26	ENSG00000167346	0.2185	0.0745	0.003331	++-?
HCFC1	ENSG00000172534	0.1506	0.0513	0.003352	++--
DSPP	ENSG00000152591	0.99	0.3381	0.003412	++??
PRSS41	ENSG00000215148	0.3178	0.109	0.003535	+++-
UBAP2	ENSG00000137073	0.1202	0.0412	0.003542	++--
FNTB	ENSG00000257365	0.219	0.0752	0.003561	+--+
DCUN1D3	ENSG00000188215	0.2887	0.0993	0.003646	+++-
TECRL	ENSG00000205678	0.1977	0.068	0.003659	++--
UCP3	ENSG00000175564	0.2511	0.0865	0.003714	++++
TVP23A	ENSG00000166676	0.2999	0.1036	0.003789	++++
RAB6D	ENSG00000233087	0.4756	0.1643	0.003806	+--+
SNX22	ENSG00000157734	0.3808	0.1318	0.003856	+---
F7	ENSG00000057593	-0.2676	0.0927	0.003873	---+
KIF27	ENSG00000165115	0.1544	0.0535	0.003912	++++
SLC34A1	ENSG00000131183	0.1323	0.0459	0.003973	++--
AZGP1	ENSG00000160862	0.4749	0.165	0.004002	+--+
DNAJC2	ENSG00000105821	0.2604	0.0907	0.004102	+++-
SPATA24	ENSG00000170469	0.1198	0.0418	0.004116	+-+-
CCDC80	ENSG00000091986	-0.1206	0.042	0.004131	-+-+
CAPG	ENSG00000042493	0.2864	0.0999	0.004151	+++-
CFAP206	ENSG00000272514	0.0888	0.031	0.004185	++++
GRM5	ENSG00000168959	-0.2061	0.072	0.004186	-+++
ZBBX	ENSG00000169064	0.5666	0.1986	0.004329	+?+?
SLC39A2	ENSG00000165794	0.2634	0.0927	0.004504	+++-
IFI35	ENSG00000068079	0.1128	0.0398	0.004542	++-+
PRKAA2	ENSG00000162409	-0.265	0.0935	0.004586	--+-
HEMGN	ENSG00000136929	-0.4554	0.1611	0.004689	----
EEF1AKMT1	ENSG00000150456	-0.2535	0.0897	0.004693	-+--
OR51A4	ENSG00000205497	0.1768	0.0626	0.004722	+---
NLRC5	ENSG00000140853	0.7306	0.2593	0.004837	+?-?
ARHGAP28	ENSG00000088756	-0.2512	0.0892	0.004867	---+
GTF3C1	ENSG00000077235	-0.1316	0.0467	0.004868	----
RALYL	ENSG00000184672	0.2933	0.1044	0.004966	+-+-
CETP	ENSG00000087237	-0.3376	0.1202	0.004979	-+-+
RALGPS2	ENSG00000116191	0.2617	0.0933	0.005027	+---
NAP1L4	ENSG00000205531	0.3262	0.1164	0.005052	+--+
POTEH	ENSG00000198062	2.0296	0.7243	0.005076	++??
PRKCB	ENSG00000166501	-0.1998	0.0714	0.005146	-+--
PRSS55	ENSG00000184647	0.2011	0.0719	0.005163	++++
CXCL3	ENSG00000163734	0.5885	0.2106	0.00519	+++?
CD14	ENSG00000170458	0.2579	0.0924	0.005251	+++-
FABP4	ENSG00000170323	0.2219	0.0795	0.005265	+-+-
MTMR6	ENSG00000139505	0.1612	0.0579	0.00535	+++-
SUV39H2	ENSG00000152455	0.546	0.196	0.005353	+-++
REV1	ENSG00000135945	0.2019	0.0727	0.00546	+-+-
NATD1	ENSG00000274180	0.4689	0.1688	0.005469	++++
IFNE	ENSG00000184995	-0.2459	0.0886	0.005496	-+--
ARF6	ENSG00000165527	1.2255	0.4416	0.00552	+-??
DSG3	ENSG00000134757	0.1112	0.0401	0.005525	++-+
MAP3K8	ENSG00000107968	-0.3142	0.1133	0.005546	----
GTF2IRD2	ENSG00000196275	0.4762	0.1717	0.005547	+++-
SHISA6	ENSG00000188803	0.0956	0.0345	0.005563	+++-
TUBA1A	ENSG00000167552	1.5343	0.5535	0.005573	+???
ZNF490	ENSG00000188033	0.4777	0.1724	0.005593	+?++
NBPF15	ENSG00000266338	1.0964	0.396	0.005623	+-+?
SLC16A4	ENSG00000168679	0.2615	0.0945	0.005642	+---
DCP1B	ENSG00000151065	0.2279	0.0826	0.005813	++--
TCF25	ENSG00000141002	0.1981	0.072	0.005929	+++-
ZMYM3	ENSG00000147130	0.2816	0.1024	0.005975	+-+-
ASB5	ENSG00000164122	0.2371	0.0864	0.006082	+-+-
TNMD	ENSG00000000005	0.5438	0.1982	0.006086	+-+-
S100A11	ENSG00000163191	0.2282	0.0832	0.006106	+++?
AGO1	ENSG00000092847	0.3223	0.1176	0.006119	+--+
GET4	ENSG00000239857	0.2465	0.09	0.006182	+++-
LBX2	ENSG00000179528	0.3693	0.1351	0.006269	++-+
ELL	ENSG00000105656	0.1521	0.0557	0.006291	++-+
TMEM14B	ENSG00000137210	-0.1184	0.0434	0.006311	-+--
OR2T8	ENSG00000177462	0.3713	0.136	0.006322	+++-
PDCD6	ENSG00000249915	0.2129	0.078	0.006369	+++-
MBTPS2	ENSG00000012174	0.3352	0.1229	0.00638	++--
NDUFB1	ENSG00000183648	0.3013	0.1105	0.006387	++-?
TMEM117	ENSG00000139173	-0.1358	0.0498	0.006451	--+-
ZNF121	ENSG00000197961	0.4277	0.1573	0.006569	+--?
NCOA3	ENSG00000124151	0.1189	0.0438	0.006618	++-+
FDFT1	ENSG00000079459	-0.2692	0.0993	0.006714	----
FOXN2	ENSG00000170802	0.3349	0.1236	0.00673	+++-
ZC3H6	ENSG00000188177	0.0955	0.0352	0.006746	+++-
SLC38A1	ENSG00000111371	-0.1597	0.059	0.006758	--+-
KRTAP15-1	ENSG00000186970	0.7575	0.2797	0.006763	+???
OR51E2	ENSG00000167332	0.2666	0.0985	0.006815	+-+-
NFKBIL1	ENSG00000204498	0.2468	0.0914	0.0069	+++-
KDM4D	ENSG00000186280	0.5098	0.1889	0.006948	++-+
IGLON5	ENSG00000142549	0.2731	0.1012	0.006989	+-+-
SCN9A	ENSG00000169432	-0.0573	0.0213	0.007021	--++
GIMD1	ENSG00000250298	0.3598	0.1335	0.007048	++--
SLC19A1	ENSG00000173638	-0.1614	0.06	0.007156	--+-
TXNDC5	ENSG00000239264	0.2068	0.0769	0.007202	++++
TAF6L	ENSG00000162227	0.1415	0.0527	0.007225	+---
RBM18	ENSG00000119446	-0.4596	0.1712	0.007266	--+-
SUPT5H	ENSG00000196235	0.1831	0.0683	0.007332	+++-
FNDC5	ENSG00000160097	0.3363	0.1256	0.007437	+-+-
SPACA9	ENSG00000165698	-0.2774	0.1036	0.007437	--+-
JAKMIP2	ENSG00000176049	0.1948	0.0728	0.007478	+---
FAM166C	ENSG00000173557	0.3598	0.1345	0.007489	+++?
MFAP5	ENSG00000197614	-0.289	0.1082	0.007543	----
TPM1	ENSG00000140416	0.6104	0.2287	0.007623	++++
RAP1GAP	ENSG00000076864	0.1215	0.0456	0.007641	+--+
POC1A	ENSG00000164087	0.1297	0.0486	0.007684	+--+
COPS7A	ENSG00000111652	-0.3565	0.1338	0.007695	----
H1-8	ENSG00000178804	0.5969	0.224	0.007708	+-+?
CYP4F8	ENSG00000186526	0.1825	0.0685	0.007724	++--
EGR4	ENSG00000135625	0.21	0.0789	0.007768	++--
GSK3A	ENSG00000105723	0.2503	0.0942	0.007863	++++
RPS7	ENSG00000171863	0.4987	0.188	0.007983	+---
NME7	ENSG00000143156	-0.2319	0.0874	0.008012	-++-
MDN1	ENSG00000112159	0.0563	0.0213	0.00803	++--
CCDC17	ENSG00000159588	0.1242	0.0469	0.00806	+-+-
SUGT1	ENSG00000165416	-0.3892	0.147	0.008099	---?
FER	ENSG00000151422	-0.1034	0.0391	0.008161	--+-
SH3BGRL3	ENSG00000142669	0.4549	0.1721	0.008201	++-?
EN1	ENSG00000163064	0.326	0.1233	0.008217	++-+
CDCP1	ENSG00000163814	-0.1747	0.0663	0.008425	-++-
FBXW12	ENSG00000164049	0.4287	0.1628	0.008467	+++-
NOTUM	ENSG00000185269	-0.2109	0.0802	0.008525	-+-+
C1GALT1	ENSG00000106392	0.3237	0.1232	0.008608	+-++
LRRC8D	ENSG00000171492	0.325	0.1237	0.008624	+++-
RASA3	ENSG00000185989	0.1308	0.0498	0.008643	+++-
NEK11	ENSG00000114670	0.2076	0.0792	0.008708	+--+
KCNJ5	ENSG00000120457	-0.3456	0.1319	0.008775	----
CD200R1L	ENSG00000206531	0.2784	0.1063	0.008783	++-+
STRADB	ENSG00000082146	0.2562	0.0979	0.008889	++-+
MIB1	ENSG00000101752	0.1666	0.0637	0.008919	+-+-
OR6F1	ENSG00000169214	0.3641	0.1393	0.008979	++--
STMP1	ENSG00000243317	0.7359	0.2817	0.008983	+++?
HSDL1	ENSG00000103160	0.2339	0.0896	0.009009	+---
CBFA2T2	ENSG00000078699	-0.2555	0.0979	0.0091	-+--
AMTN	ENSG00000187689	0.5244	0.2012	0.009157	+-+-
AFAP1	ENSG00000196526	0.1484	0.0571	0.009392	++++
WSB2	ENSG00000176871	0.2543	0.0981	0.009511	+++-
GPR155	ENSG00000163328	0.1937	0.0747	0.009531	++-+
HNRNPF	ENSG00000169813	0.7053	0.2722	0.009554	+-??
RPP21	ENSG00000241370	0.2442	0.0944	0.009671	+-+-
P4HA2	ENSG00000072682	0.1958	0.0758	0.009759	+-+-
ACTR3B	ENSG00000133627	0.3492	0.1354	0.009882	+--+
KRBOX4	ENSG00000147121	0.7228	0.2803	0.00992	+???
CYP1A1	ENSG00000140465	0.1232	0.0478	0.009941	+++-
DBR1	ENSG00000138231	0.1216	0.0472	0.01001	+-++
IQGAP2	ENSG00000145703	-0.0861	0.0335	0.01015	----
CELF1	ENSG00000149187	2.5822	1.0061	0.01027	+???
PPFIBP2	ENSG00000166387	0.1131	0.0441	0.01031	++-+
H4C12	ENSG00000273542	0.4874	0.1902	0.01039	+---
AP2M1	ENSG00000161203	0.5087	0.1986	0.01042	+--+
PAXBP1	ENSG00000159086	0.1984	0.0775	0.01048	+---
HSPA13	ENSG00000155304	-0.1758	0.0688	0.01057	--+-
EIF4A1	ENSG00000161960	-0.7144	0.2797	0.01065	----
HPS3	ENSG00000163755	0.1892	0.0741	0.01067	++++
BSND	ENSG00000162399	0.6216	0.2435	0.01068	++-?
MERTK	ENSG00000153208	-0.1638	0.0643	0.01082	-+--
TTLL7	ENSG00000137941	-0.2178	0.0855	0.01084	----
POU2AF2	ENSG00000150750	0.2492	0.0979	0.0109	+++-
TCL1B	ENSG00000213231	0.5046	0.1983	0.01096	+---
GTPBP4	ENSG00000107937	-0.1144	0.045	0.01098	----
SH2B3	ENSG00000111252	-0.1381	0.0543	0.01099	--++
LHFPL3	ENSG00000187416	0.2504	0.0985	0.011	+++-
SH3GL2	ENSG00000107295	0.3271	0.1287	0.01107	+++-
MZT2B	ENSG00000152082	0.4589	0.1807	0.01108	+---
PRSS56	ENSG00000237412	0.1476	0.0581	0.01109	+++-
HES2	ENSG00000069812	0.5427	0.2139	0.01116	+++-
PYGO2	ENSG00000163348	0.2895	0.1142	0.01126	+-+-
KCTD11	ENSG00000213859	-0.5735	0.2265	0.01135	----
ERH	ENSG00000100632	1.1234	0.4439	0.01139	+???
ZNF90	ENSG00000213988	0.1944	0.0768	0.01142	+-+-
LRRIQ1	ENSG00000133640	0.1452	0.0574	0.01147	+-+-
VMO1	ENSG00000182853	0.331	0.1311	0.01156	++--
EVI2B	ENSG00000185862	0.2619	0.1038	0.01161	+--+
MRPL2	ENSG00000112651	0.1716	0.068	0.01163	+++-
LDLRAP1	ENSG00000157978	0.1898	0.0752	0.01165	++--
ZC3H12A	ENSG00000163874	-0.2461	0.0976	0.0117	----
YY2	ENSG00000230797	0.8141	0.3231	0.01174	+-??
GRIA4	ENSG00000152578	0.2042	0.0811	0.01175	+--+
PDGFRB	ENSG00000113721	-0.1725	0.0685	0.01179	--+-
AASDH	ENSG00000157426	0.1304	0.0518	0.01188	+++-
MELK	ENSG00000165304	0.1021	0.0406	0.01195	++++
MAP7D3	ENSG00000129680	-0.1545	0.0615	0.012	--+-
MID1	ENSG00000101871	-0.2592	0.1033	0.01206	-++-
CNGA3	ENSG00000144191	-0.1341	0.0534	0.01209	--++
CDT1	ENSG00000167513	0.0859	0.0342	0.0121	+-++
OR1E1	ENSG00000180016	0.2411	0.0961	0.01212	+-++
PARD6B	ENSG00000124171	0.2127	0.0849	0.01222	+++-
ALKAL1	ENSG00000196711	0.7681	0.3066	0.01223	+++-
DNAJC25	ENSG00000059769	0.3379	0.1349	0.01224	++--
CORO1C	ENSG00000110880	0.2493	0.0995	0.01224	+---
ENHO	ENSG00000168913	0.6049	0.2417	0.01233	+-+-
CORO1A	ENSG00000102879	0.156	0.0623	0.01234	+-+-
ATG2A	ENSG00000110046	0.082	0.0328	0.0124	+---
CENPB	ENSG00000125817	0.3055	0.1222	0.01242	+++-
ARFRP1	ENSG00000101246	0.3333	0.1334	0.01245	+---
KIR2DL3	ENSG00000243772	0.4369	0.175	0.01254	+-+?
ARMS2	ENSG00000254636	0.8038	0.322	0.01255	-?+?
SHISAL2B	ENSG00000145642	0.2378	0.0954	0.01263	+++-
NBL1	ENSG00000158747	0.4101	0.1645	0.01266	++-+
SYTL1	ENSG00000142765	0.1811	0.0727	0.01275	++++
RWDD3	ENSG00000122481	-0.3995	0.1604	0.01277	-+--
SDF2L1	ENSG00000128228	0.2602	0.1045	0.01281	++--
ZNF860	ENSG00000197385	0.316	0.127	0.01283	+-++
ABCG2	ENSG00000118777	-0.1476	0.0594	0.01294	-+--
OXLD1	ENSG00000204237	0.4557	0.1833	0.01294	+--?
ALPP	ENSG00000163283	0.205	0.0825	0.01299	++++
CHD3	ENSG00000170004	0.1166	0.047	0.01299	+--+
MIB2	ENSG00000197530	0.0936	0.0377	0.01303	+---
TREML1	ENSG00000161911	0.4015	0.1621	0.01328	+-++
SH3RF1	ENSG00000154447	0.1196	0.0483	0.01333	+-+-
RHAG	ENSG00000112077	0.2306	0.0932	0.01334	++-?
PDILT	ENSG00000169340	-0.1335	0.0539	0.01336	---+
RAD52	ENSG00000002016	-0.4313	0.1744	0.01341	--+-
B3GAT3	ENSG00000149541	-0.2382	0.0965	0.01355	-++-
MRPS25	ENSG00000131368	0.3322	0.1346	0.01356	+-++
CLCN1	ENSG00000188037	0.061	0.0247	0.0136	++++
LYPLA1	ENSG00000120992	-0.2543	0.1031	0.01361	----
EMILIN1	ENSG00000138080	0.1602	0.0651	0.01393	+++-
IFIT5	ENSG00000152778	-0.2359	0.096	0.01395	----
ZNF705G	ENSG00000215372	-0.2286	0.093	0.01398	----
TRPM7	ENSG00000092439	0.1026	0.0418	0.01406	++-+
CUL1	ENSG00000055130	0.4063	0.1657	0.01421	+-+-
CUL9	ENSG00000112659	0.0592	0.0242	0.01427	++-+
UBLCP1	ENSG00000164332	0.4962	0.2026	0.01431	+++-
SYDE1	ENSG00000105137	0.2376	0.0971	0.0144	+-++
KLHL7	ENSG00000122550	0.367	0.15	0.01441	+++?
UBXN10	ENSG00000162543	0.3493	0.1428	0.01441	+++-
HSCB	ENSG00000100209	-0.1669	0.0682	0.01442	--+-
SEBOX	ENSG00000274529	0.5822	0.238	0.01445	++-?
FOXRED1	ENSG00000110074	0.1544	0.0631	0.01449	+++-
COL11A2	ENSG00000204248	0.0724	0.0296	0.01449	+-++
ABHD18	ENSG00000164074	-0.3313	0.1356	0.01458	-+--
NUP35	ENSG00000163002	0.227	0.093	0.01464	+++-
ANKRD63	ENSG00000230778	-0.0945	0.0387	0.01469	-++-
DDX60L	ENSG00000181381	0.2715	0.1113	0.01471	+---
ANXA8	ENSG00000265190	0.2227	0.0913	0.01471	++-?
SPPL2A	ENSG00000138600	-0.1431	0.0587	0.01473	--+-
PODN	ENSG00000174348	0.066	0.0271	0.01483	++-+
GOLT1A	ENSG00000174567	0.2552	0.1048	0.01484	++--
NAA25	ENSG00000111300	0.1329	0.0546	0.01489	++--
LPO	ENSG00000167419	0.1161	0.0477	0.0149	+++-
HTR1B	ENSG00000135312	-0.3833	0.1576	0.01498	--+-
GNAQ	ENSG00000156052	0.5302	0.2179	0.01498	++?-
BUB3	ENSG00000154473	0.3645	0.1499	0.01505	+-+-
RGL1	ENSG00000143344	0.1039	0.0427	0.01508	+--+
SEC14L3	ENSG00000100012	-0.1755	0.0723	0.01516	---+
TPCN1	ENSG00000186815	-0.0992	0.0409	0.01519	--+-
ZNF700	ENSG00000196757	-0.4352	0.1793	0.01523	-+--
GRM6	ENSG00000113262	-0.0989	0.0407	0.01526	-++-
TOP2A	ENSG00000131747	-0.138	0.0569	0.01526	----
GRID1	ENSG00000182771	0.1387	0.0572	0.01532	+-++
ANXA4	ENSG00000196975	0.1319	0.0544	0.01533	+--+
KLHL35	ENSG00000149243	0.1459	0.0602	0.01535	+--+
APBB1	ENSG00000166313	0.1021	0.0422	0.0154	++--
DNA2	ENSG00000138346	0.0794	0.0328	0.01545	++++
ENDOU	ENSG00000111405	0.0776	0.0321	0.01552	++-+
WDR70	ENSG00000082068	0.2422	0.1001	0.01556	+-+-
HCAR3	ENSG00000255398	0.3269	0.1352	0.01557	++--
TEC	ENSG00000135605	-0.213	0.0881	0.01563	-+--
CCDC166	ENSG00000255181	-0.3688	0.1526	0.0157	--+-
TFAM	ENSG00000108064	0.5314	0.22	0.01572	+--?
ETV4	ENSG00000175832	-0.1215	0.0503	0.01573	----
SMG6	ENSG00000070366	0.0974	0.0403	0.01574	+-++
ADAMTS18	ENSG00000140873	-0.0917	0.038	0.0158	-++-
RAB3IL1	ENSG00000167994	0.2685	0.1113	0.01582	+-+-
LRIG1	ENSG00000144749	-0.1042	0.0432	0.01584	----
NOP10	ENSG00000182117	0.6349	0.2633	0.01588	+++?
OR4K13	ENSG00000176253	0.3404	0.1412	0.01589	+++?
HTRA2	ENSG00000115317	0.1371	0.0569	0.01595	++--
ZBTB9	ENSG00000213588	-0.3353	0.1392	0.01602	-+-?
CENPX	ENSG00000169689	-0.6019	0.2499	0.01604	----
TINAG	ENSG00000137251	-0.1781	0.074	0.01608	-+++
SLC35C2	ENSG00000080189	-0.1943	0.0807	0.01609	--+-
MOK	ENSG00000080823	0.0848	0.0352	0.01609	+-+-
DYNLL1	ENSG00000088986	1.0072	0.4186	0.01612	++??
RHOA	ENSG00000067560	0.5702	0.2371	0.01616	+--?
BIN1	ENSG00000136717	0.1639	0.0681	0.01616	++--
GOSR1	ENSG00000108587	0.2214	0.0921	0.01627	+++-
PIERCE1	ENSG00000160345	0.5656	0.2354	0.01627	+--?
MRPL20	ENSG00000242485	-0.5087	0.2118	0.01631	----
TOMM20	ENSG00000173726	0.6159	0.2566	0.01638	++?-
GNB1	ENSG00000078369	-0.6393	0.2664	0.0164	--?-
RABGGTA	ENSG00000100949	-0.1812	0.0756	0.01648	----
CHD2	ENSG00000173575	-0.1261	0.0526	0.01652	-+--
KRT73	ENSG00000186049	0.148	0.0618	0.01662	++--
ST6GALNAC4	ENSG00000136840	-0.3238	0.1353	0.01671	----
MALRD1	ENSG00000204740	0.0744	0.0311	0.01671	++++
ZCCHC12	ENSG00000174460	0.2996	0.1252	0.01672	+---
PPP1R9A	ENSG00000158528	-0.1214	0.0507	0.01675	--+-
TMEM26	ENSG00000196932	-0.3467	0.145	0.01678	----
CCDC50	ENSG00000152492	-0.0999	0.0418	0.01684	----
PATL1	ENSG00000166889	0.0988	0.0413	0.01685	++++
SLC18A1	ENSG00000036565	-0.163	0.0682	0.01688	----
UBE2H	ENSG00000186591	0.8521	0.3569	0.01694	+-??
ELAC2	ENSG00000006744	0.1816	0.0761	0.01699	+++-
LY6E	ENSG00000160932	0.6392	0.2683	0.0172	+--?
GLYATL1	ENSG00000166840	0.491	0.2062	0.01723	+--+
TNFSF8	ENSG00000106952	-0.3641	0.1529	0.01727	----
STAT4	ENSG00000138378	0.1055	0.0444	0.01752	++--
DOCK6	ENSG00000130158	0.0573	0.0242	0.01768	+---
CERS5	ENSG00000139624	-0.0999	0.0421	0.0177	--+?
ERAL1	ENSG00000132591	-0.1769	0.0747	0.01795	--+-
DPP9	ENSG00000142002	-0.1102	0.0466	0.01798	-+++
EPN1	ENSG00000063245	0.1676	0.0709	0.01802	+-+-
KLHDC7A	ENSG00000179023	0.1291	0.0546	0.01804	+-+-
ZNF862	ENSG00000106479	-0.1752	0.0741	0.01809	-+++
METTL2B	ENSG00000165055	0.25	0.1057	0.01809	++++
FAM124B	ENSG00000124019	-0.3542	0.1499	0.01813	----
WNT11	ENSG00000085741	-0.2104	0.089	0.01814	---+
FRAT1	ENSG00000165879	-0.39	0.1652	0.01823	--+-
BHLHE40	ENSG00000134107	0.2722	0.1154	0.01837	+++-
ZFP36	ENSG00000128016	0.3961	0.1681	0.01845	++--
C16orf96	ENSG00000205832	-0.0952	0.0404	0.01845	----
GML	ENSG00000104499	0.3084	0.1311	0.01862	++-?
KATNB1	ENSG00000140854	0.1048	0.0445	0.01862	+-++
GUCY2D	ENSG00000132518	-0.1413	0.0601	0.01864	-+-+
POMT1	ENSG00000130714	-0.1766	0.0751	0.01868	-+-+
NCR3	ENSG00000204475	0.1405	0.0597	0.01868	+--+
PLBD1	ENSG00000121316	0.1404	0.0597	0.01875	+-+-
CDKL2	ENSG00000138769	0.2137	0.091	0.01882	++++
CECR2	ENSG00000099954	0.0849	0.0361	0.01883	+++-
NDUFAF4	ENSG00000123545	0.4747	0.2021	0.01884	+-+?
ZNF687	ENSG00000143373	0.1516	0.0646	0.01885	+++-
SLC12A2	ENSG00000064651	0.1509	0.0643	0.01889	+--+
CCDC121	ENSG00000176714	0.0834	0.0355	0.019	+---
MRTFA	ENSG00000196588	0.1322	0.0565	0.01922	+++-
LCN12	ENSG00000184925	0.3508	0.1499	0.01924	+-++
SEMG2	ENSG00000124157	0.1594	0.0681	0.01928	+++-
PBLD	ENSG00000108187	0.385	0.1646	0.01931	+++?
PMP2	ENSG00000147588	0.4633	0.1981	0.01932	+++-
ANKRD2	ENSG00000165887	0.0928	0.0397	0.01934	+--?
DBNDD1	ENSG00000003249	0.2105	0.09	0.01938	+---
ZNF888	ENSG00000213793	-0.3245	0.1389	0.01945	----
SERINC5	ENSG00000164300	0.1758	0.0753	0.01953	++++
SCAI	ENSG00000173611	0.24	0.1028	0.01954	+++-
TSPAN16	ENSG00000130167	0.3391	0.1453	0.01964	++-?
MTCP1	ENSG00000214827	1.0448	0.4479	0.01966	+?-?
HPGDS	ENSG00000163106	0.1465	0.0628	0.01967	++--
ADRA1B	ENSG00000170214	-0.2056	0.0881	0.01968	----
C1orf50	ENSG00000164008	0.2078	0.0891	0.01969	++--
CAPN5	ENSG00000149260	-0.1368	0.0587	0.0197	-++-
LRMDA	ENSG00000148655	0.2772	0.1189	0.01973	+-+-
HES5	ENSG00000197921	0.2352	0.101	0.01991	+++-
DCAF7	ENSG00000136485	0.5194	0.2232	0.01994	+?-?
STK40	ENSG00000196182	-0.176	0.0757	0.02	-+-?
UBE2G2	ENSG00000184787	0.3889	0.1672	0.02004	+--?
CFAP45	ENSG00000213085	-0.1216	0.0523	0.02009	-+-+
TAS2R20	ENSG00000255837	0.5913	0.2546	0.02018	+?--
DSC3	ENSG00000134762	-0.1103	0.0475	0.02023	----
GBF1	ENSG00000107862	-0.1237	0.0533	0.02025	---+
RGPD3	ENSG00000153165	-0.0672	0.0289	0.02026	----
OXNAD1	ENSG00000154814	-0.3454	0.1489	0.02038	----
IGSF1	ENSG00000147255	0.0697	0.0301	0.0204	++--
GZMB	ENSG00000100453	0.3043	0.1313	0.02045	++--
APLN	ENSG00000171388	0.6084	0.2625	0.02046	+-+-
SHTN1	ENSG00000187164	-0.3231	0.1394	0.02048	--+-
RPIA	ENSG00000153574	0.2846	0.1228	0.02049	++--
RBM38	ENSG00000132819	0.2671	0.1153	0.0205	+-++
PRRX1	ENSG00000116132	0.2967	0.1281	0.02055	++--
BTG2	ENSG00000159388	0.384	0.1658	0.02059	++++
EMCN	ENSG00000164035	-0.4854	0.2097	0.02062	--+-
RNF212	ENSG00000178222	-0.2445	0.1057	0.02069	----
CENPL	ENSG00000120334	1.1216	0.4849	0.02072	+--?
IL2RA	ENSG00000134460	0.455	0.1971	0.02098	+-+-
POLI	ENSG00000101751	0.1288	0.0558	0.02099	+++-
CALCA	ENSG00000110680	0.1066	0.0462	0.02102	++--
PCLAF	ENSG00000166803	0.4658	0.2019	0.02103	++-+
RPRM	ENSG00000177519	0.3688	0.1598	0.02106	++--
CHST8	ENSG00000124302	2.258	0.9789	0.02107	+--?
ZNF518A	ENSG00000177853	0.0861	0.0373	0.02109	+++-
ZNF519	ENSG00000175322	-0.5154	0.2236	0.02118	--+-
NAPA	ENSG00000105402	0.2356	0.1023	0.02123	+++-
AP1M1	ENSG00000072958	0.2541	0.1104	0.02132	+++-
ZUP1	ENSG00000153975	0.1743	0.0758	0.02138	+++-
IL37	ENSG00000125571	0.6546	0.2845	0.02141	+-?+
ADGRV1	ENSG00000164199	0.0386	0.0168	0.02145	++-+
METTL6	ENSG00000206562	-0.3385	0.1472	0.0215	--+-
CSMD1	ENSG00000183117	0.0611	0.0266	0.02152	+-++
RTL8B	ENSG00000212747	0.5069	0.2207	0.02163	++?-
AMER1	ENSG00000184675	0.1675	0.0729	0.02165	+---
TP53AIP1	ENSG00000120471	0.8108	0.3531	0.02167	+???
MAP1LC3B	ENSG00000140941	0.2776	0.121	0.02177	+++-
CCDC180	ENSG00000197816	0.0755	0.0329	0.02182	++-+
SDE2	ENSG00000143751	0.1754	0.0765	0.02186	+++-
LRCOL1	ENSG00000204583	0.7757	0.3384	0.02189	+-?+
RAPSN	ENSG00000165917	-0.1178	0.0514	0.02201	-+--
LIMA1	ENSG00000050405	0.1971	0.0861	0.02208	++-+
PSG8	ENSG00000124467	0.4435	0.1938	0.02211	++--
SNX1	ENSG00000028528	0.1179	0.0516	0.02227	+-++
IL12RB2	ENSG00000081985	0.6518	0.2854	0.02239	+--?
KRTAP5-3	ENSG00000196224	0.2035	0.0891	0.02243	++-?
RPRD1B	ENSG00000101413	0.2453	0.1074	0.02244	+---
GTPBP8	ENSG00000163607	0.1156	0.0507	0.02247	+---
CENPT	ENSG00000102901	0.1072	0.047	0.02253	+-++
SORT1	ENSG00000134243	-0.1033	0.0453	0.02254	--+-
BTG1	ENSG00000133639	0.4746	0.2081	0.02256	+--?
RNF168	ENSG00000163961	-0.1176	0.0516	0.02257	-+--
RAD21	ENSG00000164754	0.1847	0.081	0.02257	+---
AVPR1B	ENSG00000198049	-0.0886	0.0388	0.02257	-+--
SRFBP1	ENSG00000151304	0.1632	0.0716	0.02258	+---
SCN8A	ENSG00000196876	-0.1708	0.075	0.0227	----
KCNA1	ENSG00000111262	0.2488	0.1092	0.02276	++++
DAGLA	ENSG00000134780	0.1426	0.0626	0.02282	++-+
OR4C15	ENSG00000181939	-0.2493	0.1095	0.02282	----
TRMO	ENSG00000136932	-0.178	0.0783	0.023	---+
ATXN7L1	ENSG00000146776	0.1246	0.0548	0.02301	+++-
KRTAP10-10	ENSG00000221859	0.5363	0.236	0.02306	++--
CD28	ENSG00000178562	0.3685	0.1622	0.02308	+---
VWDE	ENSG00000146530	0.0665	0.0293	0.02315	++++
SMARCAD1	ENSG00000163104	0.1779	0.0783	0.02317	++--
PI15	ENSG00000137558	-0.2414	0.1063	0.0232	----
SEC24C	ENSG00000176986	0.0858	0.0378	0.02328	+---
ZNF471	ENSG00000196263	0.0851	0.0375	0.02331	+--+
EHD3	ENSG00000013016	0.213	0.0939	0.02335	+-+-
PTN	ENSG00000105894	0.3555	0.1569	0.02345	+--?
ZNF556	ENSG00000172000	0.1386	0.0612	0.02345	++-+
ZFHX3	ENSG00000140836	-0.0545	0.0241	0.0235	----
SLC9A4	ENSG00000180251	-0.1675	0.0739	0.0235	----
CLK2	ENSG00000176444	0.1418	0.0626	0.02353	++--
SLC12A6	ENSG00000140199	-0.1585	0.0701	0.02366	--+-
MUC4	ENSG00000145113	-0.0794	0.0351	0.02368	-++-
ANKRD1	ENSG00000148677	0.1193	0.0527	0.02369	++--
EPS8L2	ENSG00000177106	0.1086	0.048	0.02369	+++-
ATAD2	ENSG00000156802	-0.0971	0.043	0.02377	----
PAAF1	ENSG00000175575	0.1893	0.0838	0.02377	+-+-
FAM229B	ENSG00000203778	0.8975	0.397	0.02379	+++-
TIAM1	ENSG00000156299	0.0873	0.0387	0.02387	+--+
MCTP1	ENSG00000175471	0.1674	0.0741	0.02387	+--+
SETD5	ENSG00000168137	0.0991	0.0439	0.02402	+---
PES1	ENSG00000100029	-0.1332	0.059	0.0241	----
ALS2CL	ENSG00000178038	-0.1176	0.0522	0.02421	--+-
SUGCT	ENSG00000175600	-0.0968	0.043	0.02444	-+--
ZNF445	ENSG00000185219	-0.3566	0.1585	0.02446	----
ZNF551	ENSG00000204519	-0.378	0.1681	0.0245	----
TTC17	ENSG00000052841	-0.1327	0.059	0.02458	-+-+
PLPP6	ENSG00000205808	-0.0954	0.0425	0.02462	----
WDR89	ENSG00000140006	-0.2755	0.1226	0.02468	----
CCDC73	ENSG00000186714	-0.1228	0.0547	0.02468	--+-
VIT	ENSG00000205221	0.0841	0.0374	0.02469	+-+-
ALX3	ENSG00000156150	0.2591	0.1155	0.02482	+++-
NCAPD2	ENSG00000010292	0.0851	0.0379	0.02484	++++
ABHD10	ENSG00000144827	0.1488	0.0663	0.02485	++++
SMIM7	ENSG00000214046	0.2957	0.1318	0.02492	++-?
CASP3	ENSG00000164305	-0.2731	0.1218	0.02493	----
STX6	ENSG00000135823	-0.2399	0.107	0.025	--+-
SOD3	ENSG00000109610	0.4039	0.1802	0.02505	+-+-
TMC8	ENSG00000167895	-0.1216	0.0543	0.02505	-+--
CCDC96	ENSG00000173013	0.174	0.0777	0.02507	+---
OR4C6	ENSG00000181903	-0.4755	0.2123	0.02508	--++
NOTO	ENSG00000214513	-0.5243	0.2341	0.02508	-+--
ZNF544	ENSG00000198131	-0.1893	0.0845	0.0251	----
WDR44	ENSG00000131725	-0.3859	0.1725	0.02527	----
FCRL1	ENSG00000163534	0.2476	0.1107	0.02533	++++
ABTB1	ENSG00000114626	0.0747	0.0334	0.02536	+---
GPR15LG	ENSG00000188373	0.5254	0.2351	0.02543	+++?
IKZF3	ENSG00000161405	0.1965	0.0879	0.02544	++++
TNKS2	ENSG00000107854	-0.1132	0.0507	0.02558	-+--
ALDH1L2	ENSG00000136010	0.0864	0.0388	0.02577	+++-
TPST2	ENSG00000128294	-0.0922	0.0414	0.02585	--+-
TMEM175	ENSG00000127419	-0.0742	0.0333	0.02586	-+--
FBXO43	ENSG00000156509	-0.2282	0.1024	0.02587	-++-
PCSK1	ENSG00000175426	-0.1788	0.0803	0.02603	-++-
THEM5	ENSG00000196407	0.3745	0.1683	0.02606	+++-
HS6ST3	ENSG00000185352	0.0981	0.0441	0.02608	+---
SMARCA1	ENSG00000102038	0.1987	0.0894	0.02619	++++
ATP13A3	ENSG00000133657	0.9623	0.4329	0.02621	+???
TMEM14A	ENSG00000096092	0.5191	0.2336	0.02623	+++-
CD226	ENSG00000150637	0.1642	0.0739	0.02623	+-+?
ATP1B4	ENSG00000101892	-0.3515	0.1584	0.02649	--+-
IFT22	ENSG00000128581	0.2424	0.1092	0.02649	+---
ZFYVE1	ENSG00000165861	0.1632	0.0736	0.0265	++++
GRM2	ENSG00000164082	-0.1267	0.0571	0.02655	---+
CFAP43	ENSG00000197748	0.068	0.0307	0.02664	++++
AMY2B	ENSG00000240038	0.516	0.2329	0.02672	+---
SGPL1	ENSG00000166224	0.1721	0.0777	0.02677	++-+
CSHL1	ENSG00000204414	0.3779	0.1707	0.02681	+---
TMEM131L	ENSG00000121210	0.0546	0.0247	0.02686	+++-
BCAN	ENSG00000132692	0.1014	0.0458	0.02693	++++
ALPL	ENSG00000162551	-0.1677	0.0758	0.02697	-++-
ZFPL1	ENSG00000162300	-0.1764	0.0798	0.02698	-+--
COLEC12	ENSG00000158270	-0.0979	0.0443	0.02707	--++
VEPH1	ENSG00000197415	-0.0934	0.0423	0.02709	-++-
CCDC51	ENSG00000164051	-0.3489	0.1579	0.0271	-+--
EIF1AD	ENSG00000175376	-0.4724	0.2138	0.0271	----
IQSEC3	ENSG00000120645	-0.0893	0.0404	0.02717	---+
MSRB3	ENSG00000174099	0.4522	0.2047	0.02719	+---
BRPF3	ENSG00000096070	-0.07	0.0317	0.02726	----
CDCA2	ENSG00000184661	0.1093	0.0495	0.02731	++--
ARPC1A	ENSG00000241685	-0.2812	0.1275	0.02743	----
MSANTD1	ENSG00000188981	0.1899	0.0861	0.02745	+---
ZMYND8	ENSG00000101040	0.1411	0.064	0.02754	+++-
CTSH	ENSG00000103811	0.2331	0.1058	0.02765	++++
WFDC13	ENSG00000168634	0.7757	0.3524	0.02771	+--?
APOA4	ENSG00000110244	-0.2347	0.1067	0.02777	--+-
ARHGEF37	ENSG00000183111	0.1451	0.0659	0.02778	+++-
ADGRG2	ENSG00000173698	0.1262	0.0574	0.02779	++--
RMND5A	ENSG00000153561	0.3612	0.1642	0.02781	+--?
CCNC	ENSG00000112237	0.4124	0.1875	0.02787	+--?
CCDC62	ENSG00000130783	-0.1766	0.0804	0.02801	----
CRX	ENSG00000105392	0.2052	0.0934	0.02813	++-+
ZNF670	ENSG00000277462	0.3173	0.1445	0.02814	+++?
ZC3H11A	ENSG00000058673	0.1489	0.0679	0.0283	+++-
RUBCNL	ENSG00000102445	0.2145	0.0978	0.02835	++++
UBAC2	ENSG00000134882	-0.2989	0.1363	0.02837	----
FAM104A	ENSG00000133193	0.2843	0.1297	0.0284	+++-
OR2T3	ENSG00000196539	0.1328	0.0606	0.0284	+-+-
LHX3	ENSG00000107187	0.1705	0.0778	0.02841	+--+
SHISA9	ENSG00000237515	-0.1843	0.0841	0.02841	----
SERBP1	ENSG00000142864	-0.2655	0.1212	0.02851	-+--
TSHB	ENSG00000134200	0.2564	0.1171	0.02855	+---
GDF15	ENSG00000130513	0.3718	0.1698	0.02858	+++?
RHEB	ENSG00000106615	0.7401	0.3381	0.02859	+?-?
KRT76	ENSG00000185069	0.0628	0.0287	0.0286	+-++
PDS5B	ENSG00000083642	-0.164	0.075	0.0287	---+
EBAG9	ENSG00000147654	0.4738	0.2166	0.0287	++--
OVCH1	ENSG00000187950	0.8702	0.3979	0.02873	+?--
TMEM104	ENSG00000109066	0.134	0.0613	0.02876	+++-
SASH1	ENSG00000111961	-0.076	0.0347	0.02879	----
CDH18	ENSG00000145526	-0.1525	0.0697	0.02883	-+--
PRSS35	ENSG00000146250	0.2439	0.1116	0.02886	++--
LRRC47	ENSG00000130764	-0.1548	0.0709	0.02888	--+-
MYH10	ENSG00000133026	-0.1117	0.0511	0.0289	---+
GPR37	ENSG00000170775	-0.082	0.0375	0.02891	-+--
REN	ENSG00000143839	-0.2675	0.1225	0.02893	----
DCTN4	ENSG00000132912	0.1503	0.0688	0.02894	+--+
MSX2	ENSG00000120149	0.3089	0.1415	0.02906	+++-
PLOD1	ENSG00000083444	-0.0691	0.0317	0.02911	---+
CRYBA2	ENSG00000163499	-0.2408	0.1104	0.02913	--+-
IGFBP2	ENSG00000115457	0.2565	0.1176	0.02914	+++?
RNF26	ENSG00000173456	-0.3177	0.1456	0.02915	----
MGST1	ENSG00000008394	-0.429	0.1967	0.02917	----
ANK3	ENSG00000151150	-0.0386	0.0177	0.02918	----
RAB25	ENSG00000132698	0.089	0.0408	0.02926	+---
ABHD14B	ENSG00000114779	0.2787	0.1279	0.02941	+-+-
ARL8B	ENSG00000134108	0.183	0.084	0.02943	+++-
MOCS2	ENSG00000164172	-0.1013	0.0465	0.02946	--+-
FPR3	ENSG00000187474	0.4376	0.2011	0.02954	++++
TRIM34	ENSG00000258659	-0.1394	0.0641	0.02954	----
CEP70	ENSG00000114107	-0.1224	0.0563	0.02965	----
CHRNA2	ENSG00000120903	-0.226	0.1039	0.02969	----
STATH	ENSG00000126549	1.6547	0.7611	0.0297	+-+?
OSR2	ENSG00000164920	-0.1995	0.0918	0.0297	---?
BARD1	ENSG00000138376	-0.0783	0.0361	0.02986	----
BUD31	ENSG00000106245	-0.478	0.2202	0.02996	----
MRPL35	ENSG00000132313	-0.3583	0.1651	0.02997	----
NMBR	ENSG00000135577	-0.0686	0.0316	0.03013	-++-
KRTAP5-6	ENSG00000205864	0.3188	0.147	0.03016	+-+-
SPATA46	ENSG00000171722	-0.3065	0.1414	0.0302	--+?
UBE2T	ENSG00000077152	0.1903	0.0878	0.03026	+-+-
SNCG	ENSG00000173267	0.1668	0.0771	0.03039	++--
TRIM29	ENSG00000137699	-0.0765	0.0353	0.03045	-+-+
GPRC6A	ENSG00000173612	0.0779	0.036	0.03056	+++-
TMEM125	ENSG00000179178	0.0897	0.0415	0.03058	++--
CDCA7L	ENSG00000164649	0.2025	0.0937	0.0306	+-+-
FOLR1	ENSG00000110195	0.3151	0.1458	0.03063	+-+?
PRSS1	ENSG00000204983	0.3657	0.1692	0.0307	++++
ARHGAP10	ENSG00000071205	-0.0995	0.0461	0.03078	-++-
LYN	ENSG00000254087	-0.3353	0.1553	0.0308	----
H4C4	ENSG00000277157	-0.5625	0.2605	0.03085	-+-?
C1GALT1C1	ENSG00000171155	0.0655	0.0304	0.03096	+--?
RIPK3	ENSG00000129465	0.2571	0.1191	0.03097	+---
UPF1	ENSG00000005007	0.2424	0.1124	0.03105	+++-
IRS1	ENSG00000169047	0.0929	0.0431	0.03106	++--
COMT	ENSG00000093010	0.2834	0.1315	0.03115	+++-
ARHGAP22	ENSG00000128805	0.123	0.0571	0.03126	++--
CLDN19	ENSG00000164007	-0.211	0.098	0.03126	-+--
KRT74	ENSG00000170484	-0.0846	0.0393	0.03127	-+--
FDX2	ENSG00000267673	0.5356	0.2487	0.03131	+++-
ISLR	ENSG00000129009	0.105	0.0488	0.03133	++++
RTKN	ENSG00000114993	-0.1121	0.0521	0.03139	--+-
SPEG	ENSG00000072195	-0.0539	0.025	0.0315	-+++
NALCN	ENSG00000102452	0.1111	0.0517	0.03154	+++-
LAMB4	ENSG00000091128	-0.0646	0.0301	0.03165	--+-
RHBDL2	ENSG00000158315	-0.2862	0.1332	0.03165	-+--
ACSL5	ENSG00000197142	-0.2078	0.0967	0.03169	-+--
ATP6V1G3	ENSG00000151418	0.4241	0.1975	0.03175	+-+?
RAP1GDS1	ENSG00000138698	-0.1093	0.0509	0.03177	----
BLTP2	ENSG00000007202	-0.0621	0.0289	0.03181	---+
DSEL	ENSG00000171451	0.0818	0.0381	0.03192	+++-
KBTBD2	ENSG00000170852	0.2011	0.0938	0.03194	++-+
AMFR	ENSG00000159461	0.1455	0.0678	0.03203	+---
SHISA3	ENSG00000178343	0.2167	0.1011	0.03205	++-+
RPL5	ENSG00000122406	0.082	0.0383	0.03212	++--
JAM2	ENSG00000154721	0.2366	0.1104	0.03215	++--
FAM227A	ENSG00000184949	0.2149	0.1003	0.03218	++++
PRKAA1	ENSG00000132356	0.2386	0.1114	0.0322	++++
YARS2	ENSG00000139131	0.1907	0.0891	0.03224	++--
FREY1	ENSG00000234776	0.1746	0.0815	0.03226	+++-
PLCXD2	ENSG00000240891	-0.1517	0.0708	0.03229	-+--
TMPO	ENSG00000120802	0.2673	0.1249	0.03239	+++-
KRTAP22-1	ENSG00000186924	1.8071	0.8446	0.03239	-+??
ETV3L	ENSG00000253831	-0.0878	0.041	0.03248	-+-+
CNDP2	ENSG00000133313	0.176	0.0823	0.03249	+-+-
DHRS4	ENSG00000157326	-0.2494	0.1166	0.03251	--+-
SHKBP1	ENSG00000160410	0.117	0.0547	0.03253	++-+
KLF11	ENSG00000172059	0.1222	0.0572	0.03253	+++-
NOSIP	ENSG00000142546	0.2855	0.1336	0.03259	++++
FOXR1	ENSG00000176302	-0.2886	0.1351	0.03262	-+--
C1orf52	ENSG00000162642	0.2772	0.1297	0.03266	++--
FZD4	ENSG00000174804	-0.1773	0.083	0.03275	--+-
DRP2	ENSG00000102385	0.1061	0.0497	0.03286	++--
PCYT1A	ENSG00000161217	0.221	0.1036	0.03288	+-+-
DNAJB1	ENSG00000132002	-0.2469	0.1158	0.03293	--++
INSIG1	ENSG00000186480	0.2842	0.1332	0.03295	+-+-
ZIM2	ENSG00000269699	-0.1322	0.062	0.033	--+?
PARP12	ENSG00000059378	0.2219	0.1041	0.03301	+++-
CCDC122	ENSG00000151773	-0.3256	0.1527	0.03304	----
PPP4R4	ENSG00000119698	-0.1143	0.0536	0.03305	----
DAO	ENSG00000110887	0.1416	0.0665	0.0331	+-+-
SBF1	ENSG00000100241	0.0594	0.0279	0.03314	++--
ATP6V1B2	ENSG00000147416	-0.3133	0.1471	0.0332	--+-
H2AC1	ENSG00000164508	0.5909	0.2775	0.03323	++--
FOXS1	ENSG00000179772	-0.144	0.0676	0.03323	----
SF1	ENSG00000168066	0.1928	0.0905	0.03324	+-++
KCNMA1	ENSG00000156113	-0.1432	0.0673	0.03327	---+
DLST	ENSG00000119689	-0.1797	0.0845	0.03336	----
MAIP1	ENSG00000162972	-0.3292	0.1547	0.03336	--+-
SLC35A3	ENSG00000117620	0.3473	0.1632	0.03337	++--
NOA1	ENSG00000084092	0.1506	0.0708	0.03344	+++-
DEFB125	ENSG00000178591	-0.7895	0.3715	0.03358	---?
EXOSC5	ENSG00000077348	-0.2215	0.1043	0.03361	--+-
TMCO6	ENSG00000113119	0.1638	0.0771	0.03365	++++
ZNF618	ENSG00000157657	0.1337	0.063	0.03368	++++
CNNM2	ENSG00000148842	0.1908	0.0898	0.03375	+-+-
NAA35	ENSG00000135040	0.1242	0.0585	0.03378	+---
OLFM2	ENSG00000105088	0.2118	0.0998	0.03379	+-+-
SIM2	ENSG00000159263	-0.1428	0.0673	0.03383	--+-
MAP1A	ENSG00000166963	0.0589	0.0278	0.03401	++--
TRPM2	ENSG00000142185	-0.069	0.0325	0.03403	-+--
MCMDC2	ENSG00000178460	0.1269	0.0599	0.03406	+---
BAALC	ENSG00000164929	-0.5171	0.244	0.03412	--+-
HM13	ENSG00000101294	0.2141	0.1011	0.03427	++-+
AKR1C4	ENSG00000198610	0.2198	0.1038	0.0343	+-+-
LMLN	ENSG00000185621	-0.2388	0.1129	0.03435	---+
SPRR1A	ENSG00000169474	0.3636	0.1719	0.03442	++??
POLR2M	ENSG00000255529	0.1781	0.0842	0.03447	+-+-
EVA1C	ENSG00000166979	-0.2219	0.105	0.03449	----
CABP5	ENSG00000105507	0.2149	0.1017	0.03452	+++-
CD1D	ENSG00000158473	0.7013	0.3318	0.03452	++--
ZNF701	ENSG00000167562	0.2316	0.1096	0.03452	+-+-
ATP2B2	ENSG00000157087	0.1148	0.0543	0.03457	++-+
COL5A1	ENSG00000130635	-0.0553	0.0262	0.03458	-+-+
INSM1	ENSG00000173404	0.161	0.0762	0.03458	+-+-
F2	ENSG00000180210	0.2873	0.1361	0.03471	+-++
RAB36	ENSG00000100228	0.2324	0.1101	0.0348	+-+-
CYTH3	ENSG00000008256	-0.2084	0.0988	0.03481	--+-
KIAA0040	ENSG00000235750	-0.1679	0.0795	0.03481	----
ACTL6B	ENSG00000077080	0.3653	0.1732	0.03488	+--+
NDP	ENSG00000124479	-0.6503	0.3083	0.03493	---+
MED18	ENSG00000130772	-0.3326	0.1577	0.03493	-++-
PNMA8B	ENSG00000204851	0.2376	0.1127	0.03497	+--+
CIART	ENSG00000159208	-0.1326	0.0629	0.03508	-+--
RNFT2	ENSG00000135119	0.1778	0.0844	0.03512	+++-
PLEKHA3	ENSG00000116095	0.3341	0.1586	0.03513	+-+?
KAT2B	ENSG00000114166	0.0775	0.0368	0.03516	+++-
TIGD3	ENSG00000173825	-0.1991	0.0945	0.03517	--+-
INPP5A	ENSG00000068383	-0.2486	0.118	0.03518	----
KCNH2	ENSG00000055118	0.1079	0.0512	0.03523	+-+-
LDHAL6A	ENSG00000166800	-0.2603	0.1236	0.03526	----
SUSD6	ENSG00000100647	0.1192	0.0566	0.03535	+++?
CT83	ENSG00000204019	1.5003	0.713	0.03535	+--?
MSMP	ENSG00000215183	0.233	0.1107	0.03535	++--
PTCH2	ENSG00000117425	-0.0734	0.0349	0.03549	---+
ZNF135	ENSG00000176293	-0.085	0.0404	0.03554	-+--
RASSF5	ENSG00000266094	-0.2193	0.1044	0.03569	---+
S100A6	ENSG00000197956	-0.6194	0.2949	0.0357	---?
ZNF394	ENSG00000160908	-0.2908	0.1385	0.03572	----
BROX	ENSG00000162819	-0.2272	0.1082	0.03574	----
OR51L1	ENSG00000176798	0.2314	0.1102	0.0358	+++-
CAMK4	ENSG00000152495	-0.2974	0.1419	0.03611	----
CARD8	ENSG00000105483	0.5098	0.2433	0.03614	+--?
RC3H1	ENSG00000135870	-0.0793	0.0378	0.03615	----
SCG5	ENSG00000166922	-0.292	0.1394	0.03627	-+-+
PLEKHO1	ENSG00000023902	0.1452	0.0694	0.03636	+++-
RNF32	ENSG00000105982	0.2261	0.108	0.03637	+--+
TRAF6	ENSG00000175104	-0.2886	0.1379	0.0364	----
BASP1	ENSG00000176788	0.2516	0.1203	0.03645	+--+
THAP2	ENSG00000173451	-0.1369	0.0654	0.03649	-++-
OLIG1	ENSG00000184221	0.3686	0.1763	0.03654	++-+
ARSL	ENSG00000157399	0.231	0.1105	0.03665	++--
PQBP1	ENSG00000102103	0.4348	0.2082	0.03677	+--?
BSG	ENSG00000172270	-0.2426	0.1162	0.03684	----
SCAP	ENSG00000114650	0.0868	0.0416	0.03694	++--
KIF3B	ENSG00000101350	0.1904	0.0912	0.03696	++++
RFX8	ENSG00000196460	0.1401	0.0672	0.03704	+---
SLC22A24	ENSG00000197658	0.2188	0.1049	0.03704	+---
OR5M10	ENSG00000254834	1.0602	0.5086	0.03709	+-??
TAF1L	ENSG00000122728	-0.0969	0.0465	0.0371	----
GTF2B	ENSG00000137947	-0.258	0.1238	0.03712	----
GNPDA1	ENSG00000113552	-0.2875	0.1379	0.03714	----
MMP13	ENSG00000137745	0.162	0.0777	0.03714	+-++
CFI	ENSG00000205403	0.1504	0.0722	0.03722	++++
OR4D6	ENSG00000166884	0.299	0.1436	0.0373	+++-
KMO	ENSG00000117009	-0.2481	0.1192	0.0374	----
MED22	ENSG00000148297	-0.3663	0.176	0.03741	-+--
HEXB	ENSG00000049860	0.1321	0.0635	0.03746	++--
DDX6	ENSG00000110367	-0.2673	0.1285	0.03746	---?
CCR2	ENSG00000121807	-0.2848	0.1369	0.03747	----
CHML	ENSG00000203668	-0.2181	0.1049	0.03749	--+-
C8orf76	ENSG00000189376	0.2525	0.1214	0.03757	++--
IGDCC4	ENSG00000103742	-0.0683	0.0329	0.03767	---+
TMEM116	ENSG00000198270	0.1664	0.0801	0.03768	+---
C10orf88	ENSG00000119965	0.1952	0.0939	0.03769	++++
C2orf49	ENSG00000135974	0.3534	0.1701	0.03771	+-+-
ADAMTS19	ENSG00000145808	-0.108	0.052	0.03778	-+-+
TAF9B	ENSG00000187325	0.2404	0.1157	0.03778	+---
FBXO38	ENSG00000145868	-0.0943	0.0454	0.03785	--++
FGG	ENSG00000171557	-0.1024	0.0493	0.03792	----
OR5D14	ENSG00000186113	0.2174	0.1048	0.03792	+++?
BCL9L	ENSG00000186174	1.4568	0.7018	0.03792	+-??
TMBIM1	ENSG00000135926	-0.0977	0.0471	0.03794	--+-
EXO5	ENSG00000164002	0.432	0.2082	0.03797	++-?
NIN	ENSG00000100503	-0.079	0.0381	0.03814	-++-
MIA2	ENSG00000150527	0.0664	0.032	0.03815	+-++
GOLGA1	ENSG00000136935	0.1873	0.0904	0.03819	++--
GRAMD1C	ENSG00000178075	0.1709	0.0825	0.03822	+++-
GMEB2	ENSG00000101216	0.0866	0.0418	0.03832	+++-
NEIL2	ENSG00000154328	0.2869	0.1385	0.03834	+++-
CXCL11	ENSG00000169248	0.66	0.3188	0.0384	+--?
SLC45A3	ENSG00000158715	-0.1634	0.0789	0.03842	--+-
HNRNPA3	ENSG00000170144	-0.4158	0.2008	0.03843	----
FBXO31	ENSG00000103264	-0.2168	0.1048	0.03857	----
ZBTB7C	ENSG00000184828	-0.0672	0.0325	0.03858	-+--
SLC46A1	ENSG00000076351	-0.1141	0.0552	0.03866	----
KHDRBS3	ENSG00000131773	-0.2097	0.1014	0.0387	----
C1QTNF8	ENSG00000184471	0.193	0.0934	0.0387	+---
FABP5	ENSG00000164687	0.1712	0.0828	0.03875	+-+-
TSEN54	ENSG00000182173	-0.1102	0.0533	0.03878	--+-
RET	ENSG00000165731	0.119	0.0576	0.03886	++-+
HINT2	ENSG00000137133	-0.2853	0.1382	0.03895	--+-
ADISSP	ENSG00000101220	-0.314	0.1522	0.03916	-+--
C4orf51	ENSG00000237136	-0.2466	0.1196	0.03919	----
DDN	ENSG00000181418	-0.1214	0.0589	0.03924	----
OR6C3	ENSG00000205329	-0.4863	0.2361	0.0394	--++
MIF4GD	ENSG00000125457	0.1505	0.0731	0.03956	+-+-
ARPC5L	ENSG00000136950	-0.3496	0.1699	0.03959	-++-
MRGPRX4	ENSG00000179817	0.3686	0.1792	0.03963	+++-
GULP1	ENSG00000144366	-0.3246	0.1578	0.03971	-+-?
TEX12	ENSG00000150783	0.465	0.2261	0.03977	+--?
DEFB115	ENSG00000215547	0.5641	0.2744	0.03977	+--?
DHRSX	ENSG00000169084	0.2572	0.1251	0.03985	+++-
NOL8	ENSG00000198000	0.1303	0.0634	0.03985	++++
CSTF2T	ENSG00000177613	0.2144	0.1044	0.03996	+-+-
TERF2IP	ENSG00000166848	0.2166	0.1055	0.03997	+---
SAMD12	ENSG00000177570	0.0793	0.0386	0.03997	++--
UBTD2	ENSG00000168246	-0.2765	0.1347	0.04006	----
FNDC8	ENSG00000073598	-0.2696	0.1313	0.0401	----
CROT	ENSG00000005469	-0.0905	0.0441	0.0403	--+-
TM4SF20	ENSG00000168955	0.1677	0.0818	0.04038	++--
ORC5	ENSG00000164815	-0.1128	0.0551	0.04044	-+--
FAM8A1	ENSG00000137414	-0.3059	0.1493	0.04052	----
RAB18	ENSG00000099246	0.3027	0.1478	0.04059	+++-
CTSE	ENSG00000196188	0.1395	0.0681	0.04062	++-+
AP3M2	ENSG00000070718	0.2256	0.1102	0.04066	++--
GLRA3	ENSG00000145451	0.1507	0.0736	0.04066	+--+
TTC14	ENSG00000163728	0.0704	0.0344	0.04073	++-+
DEFB106B	ENSG00000187082	0.619	0.3028	0.04094	+?-?
RAX2	ENSG00000173976	-0.2408	0.1178	0.04095	----
TOPORS	ENSG00000197579	-0.1453	0.0711	0.04096	-+--
CDC25C	ENSG00000158402	-0.1912	0.0935	0.04099	----
TAS1R3	ENSG00000169962	-0.0967	0.0473	0.04102	-+--
TDRD9	ENSG00000156414	-0.099	0.0484	0.04105	---+
C1orf94	ENSG00000142698	0.1047	0.0513	0.04115	+---
AARS1	ENSG00000090861	-0.06	0.0294	0.0412	-+--
PHB1	ENSG00000167085	-0.5066	0.2482	0.04125	-+--
CCL21	ENSG00000137077	0.3383	0.1659	0.04137	+?--
ZNF547	ENSG00000152433	0.3071	0.1506	0.04139	++++
VSTM4	ENSG00000165633	-0.1747	0.0857	0.04142	---+
RASSF2	ENSG00000101265	0.1924	0.0944	0.04144	+++-
SPRR4	ENSG00000184148	1.2144	0.5958	0.04154	+?-?
SNX10	ENSG00000086300	0.3252	0.1596	0.04159	+++-
DGKE	ENSG00000153933	0.1167	0.0573	0.04162	++--
TMEM88	ENSG00000167874	-0.1073	0.0527	0.04168	---?
GPX3	ENSG00000211445	0.1903	0.0935	0.04169	+-+-
NMUR1	ENSG00000171596	0.0733	0.036	0.04175	+++-
TENT5D	ENSG00000174016	0.5917	0.2907	0.04181	+-?-
TNFSF14	ENSG00000125735	1.418	0.6968	0.04185	+-??
KLRK1	ENSG00000213809	0.474	0.233	0.0419	+-+-
OR2T29	ENSG00000182783	2.8834	1.4183	0.04205	??+?
C1QA	ENSG00000173372	-0.2448	0.1204	0.04207	-+--
FRS3	ENSG00000137218	-0.156	0.0768	0.04222	--+-
GFRA1	ENSG00000151892	-0.1936	0.0953	0.04222	--+-
ADK	ENSG00000156110	0.2891	0.1424	0.04232	++--
RBMX2	ENSG00000134597	0.3752	0.1848	0.04234	+-+?
SEC24B	ENSG00000138802	-0.1291	0.0636	0.04236	-+--
KLRB1	ENSG00000111796	0.4399	0.2167	0.04239	++--
DAPK3	ENSG00000167657	-0.2204	0.1086	0.04246	-+--
NPY2R	ENSG00000185149	0.2355	0.1161	0.04254	++--
ZNF652	ENSG00000198740	0.1952	0.0963	0.04265	+-+-
SPATC1	ENSG00000186583	-0.0933	0.046	0.04267	--+-
ZNF44	ENSG00000197857	0.2262	0.1116	0.04273	+++-
MRPL22	ENSG00000082515	0.2462	0.1215	0.04275	+-+-
PTH2	ENSG00000142538	-0.3377	0.1668	0.04288	---?
RPS13	ENSG00000110700	0.5411	0.2673	0.04292	+--?
KANK1	ENSG00000107104	-0.0793	0.0392	0.04303	-+-+
ZYG11A	ENSG00000203995	-0.1066	0.0527	0.04313	--+-
OR2T6	ENSG00000198104	-0.2681	0.1326	0.04323	----
KCNE3	ENSG00000175538	0.3416	0.169	0.04332	+++-
TRMT9B	ENSG00000250305	-0.2249	0.1113	0.04332	--+-
ARL16	ENSG00000214087	0.3369	0.1668	0.04346	+--+
RPL35A	ENSG00000182899	0.5125	0.2539	0.04351	+++-
SHOX2	ENSG00000168779	-0.3108	0.154	0.04355	-+++
TRAPPC13	ENSG00000113597	0.1587	0.0787	0.04366	++-+
MYOF	ENSG00000138119	0.044	0.0218	0.04366	+---
CCL19	ENSG00000172724	-0.5517	0.2736	0.04375	--??
NIBAN2	ENSG00000136830	-0.1037	0.0514	0.0438	-+--
PANX3	ENSG00000154143	-0.2044	0.1014	0.04385	----
TMEM35A	ENSG00000126950	-1.0454	0.5188	0.04389	----
PYCR1	ENSG00000183010	0.1463	0.0726	0.04393	+-++
ZSWIM1	ENSG00000168612	0.1913	0.095	0.04396	+++-
DRG2	ENSG00000108591	0.095	0.0472	0.04397	++--
PAX2	ENSG00000075891	-0.3141	0.1559	0.04399	----
S100A3	ENSG00000188015	0.0924	0.0459	0.04405	+-+?
SPNS2	ENSG00000183018	-0.132	0.0656	0.04409	---+
SLA2	ENSG00000101082	0.1711	0.085	0.04411	+---
C1QBP	ENSG00000108561	-0.2356	0.1171	0.04419	----
ARHGAP36	ENSG00000147256	-0.2731	0.1357	0.04423	----
WNK1	ENSG00000060237	0.0581	0.0289	0.04443	+--+
SLITRK6	ENSG00000184564	0.1396	0.0695	0.04446	++-+
KRTAP27-1	ENSG00000206107	0.5667	0.282	0.0445	+--?
KLHL2	ENSG00000109466	-0.2485	0.1238	0.04465	--+-
MGAT1	ENSG00000131446	-0.2846	0.1417	0.04465	-+--
NR1D1	ENSG00000126368	0.2681	0.1335	0.04466	+++-
KCNG1	ENSG00000026559	-0.2928	0.1459	0.04468	-+--
HJURP	ENSG00000123485	0.2292	0.1142	0.04474	+---
SLC16A5	ENSG00000170190	0.0893	0.0445	0.04483	++-+
OR5H1	ENSG00000231192	0.2274	0.1135	0.045	+++-
FJX1	ENSG00000179431	0.1014	0.0506	0.04523	++--
PRKN	ENSG00000185345	-0.0861	0.043	0.04524	-++-
TMEM53	ENSG00000126106	0.0814	0.0406	0.04526	+-+-
RPL13	ENSG00000167526	0.1374	0.0686	0.0453	++--
ORM2	ENSG00000228278	0.1551	0.0775	0.04538	+++-
JADE3	ENSG00000102221	-0.3145	0.1572	0.04546	----
GPD2	ENSG00000115159	-0.066	0.033	0.04546	-+--
RPS6KA6	ENSG00000072133	-0.3743	0.1872	0.04552	-+-?
HOXA6	ENSG00000106006	0.2472	0.1236	0.04553	++++
RIPOR3	ENSG00000042062	0.0591	0.0295	0.04554	+--+
MTIF3	ENSG00000122033	0.3053	0.1527	0.04562	+-++
MRNIP	ENSG00000161010	0.1089	0.0545	0.04563	+---
HTR2A	ENSG00000102468	-0.3686	0.1844	0.04564	-+-?
PGM5	ENSG00000154330	0.0955	0.0478	0.04574	+--+
PROX1	ENSG00000117707	-0.2331	0.1167	0.04576	-++-
SUPT6H	ENSG00000109111	0.0879	0.044	0.04581	+-+-
DCX	ENSG00000077279	0.5801	0.2905	0.04583	+---
ZSCAN31	ENSG00000235109	-0.2183	0.1093	0.04583	--+-
ZFHX2	ENSG00000136367	0.067	0.0336	0.04589	++--
DAPL1	ENSG00000163331	0.1864	0.0934	0.04589	+++?
CSAD	ENSG00000139631	-0.1139	0.057	0.04594	---+
POLDIP2	ENSG00000004142	0.2613	0.131	0.04604	+---
RNF208	ENSG00000212864	0.2656	0.1331	0.04604	+---
GFOD1	ENSG00000145990	-0.2892	0.145	0.04611	-+-+
KRTAP9-4	ENSG00000241595	0.4927	0.2471	0.04614	+-++
RNF38	ENSG00000137075	0.2182	0.1094	0.04621	+-+-
NPC2	ENSG00000119655	-0.2326	0.1167	0.04625	---?
PABIR1	ENSG00000187866	-0.2982	0.1496	0.04625	----
TBC1D31	ENSG00000156787	0.0747	0.0375	0.04626	++++
ADAM12	ENSG00000148848	-0.2457	0.1233	0.04627	----
ICMT	ENSG00000116237	0.149	0.0748	0.04628	+-+-
PRICKLE4	ENSG00000278224	-0.1048	0.0526	0.04637	----
COX17	ENSG00000138495	0.6377	0.3202	0.04639	+?--
PDK2	ENSG00000005882	0.1954	0.0981	0.04644	++--
PDF	ENSG00000258429	-0.236	0.1185	0.04644	---?
DHX9	ENSG00000135829	0.2372	0.1191	0.04646	+---
LARP4	ENSG00000161813	0.1907	0.0958	0.0465	++--
ISOC2	ENSG00000063241	-0.2375	0.1193	0.04656	-++-
CDC7	ENSG00000097046	0.1145	0.0576	0.04656	+++-
NLRP6	ENSG00000174885	0.1022	0.0514	0.04681	++++
TMEM161B	ENSG00000164180	-0.2369	0.1192	0.04682	----
RER1	ENSG00000157916	-0.5504	0.2769	0.04685	---?
KLK6	ENSG00000167755	-0.3077	0.1549	0.04689	-+--
HEATR6	ENSG00000068097	0.1227	0.0617	0.04691	+-+-
UBE2C	ENSG00000175063	-0.3858	0.1941	0.04691	----
HTN1	ENSG00000126550	1.0661	0.5368	0.047	++-?
RTN4RL2	ENSG00000186907	0.2829	0.1425	0.04707	++-+
POLR2E	ENSG00000099817	0.101	0.0508	0.0471	+---
VSX2	ENSG00000119614	0.0842	0.0424	0.04711	+-+-
KRTAP10-9	ENSG00000221837	0.2934	0.1478	0.04717	++-+
CELA2A	ENSG00000142615	0.2488	0.1254	0.04723	+--+
ZMYND15	ENSG00000141497	0.0942	0.0475	0.04724	+---
FAM240A	ENSG00000283473	-0.1334	0.0672	0.0473	----
TDRKH	ENSG00000182134	-0.0956	0.0482	0.04735	--+-
TREM1	ENSG00000124731	-0.6465	0.326	0.04736	----
ZNF264	ENSG00000083844	-0.1531	0.0772	0.04739	----
ZNF711	ENSG00000147180	1.6606	0.8379	0.0475	+???
RHEBL1	ENSG00000167550	0.2705	0.1366	0.04758	+++-
CHRNA10	ENSG00000129749	-0.1239	0.0626	0.04759	---+
HTR6	ENSG00000158748	0.1552	0.0783	0.04765	+---
USP46	ENSG00000109189	-0.2822	0.1425	0.0477	-+--
TSPO2	ENSG00000112212	-0.2063	0.1042	0.04777	-+--
ATG12	ENSG00000145782	0.3753	0.1896	0.04778	++-?
ZFYVE16	ENSG00000039319	-0.0826	0.0417	0.04779	----
ALG12	ENSG00000182858	0.17	0.0859	0.04788	++--
DOCK8	ENSG00000107099	-0.0484	0.0244	0.0479	-+--
PXN	ENSG00000089159	0.067	0.0339	0.04791	++--
ACBD6	ENSG00000230124	0.3129	0.1582	0.04798	++++
ALKBH7	ENSG00000125652	-0.3345	0.1692	0.048	-+--
SLC7A10	ENSG00000130876	0.1206	0.061	0.04805	+++-
DNAJC18	ENSG00000170464	0.1403	0.071	0.04811	+--+
NUP50	ENSG00000093000	0.2124	0.1075	0.04814	+-++
FUCA2	ENSG00000001036	-0.1747	0.0884	0.04818	---+
GPR34	ENSG00000171659	0.5495	0.2781	0.04818	+---
C1QL1	ENSG00000131094	0.2697	0.1365	0.04819	+-+-
TOMM34	ENSG00000025772	0.3215	0.1627	0.04823	+---
MMP14	ENSG00000157227	-0.1459	0.0739	0.04826	--++
SYCP1	ENSG00000198765	-0.0819	0.0415	0.04831	---+
PRSS37	ENSG00000165076	0.2985	0.1512	0.04836	++--
SIDT2	ENSG00000149577	0.0753	0.0381	0.04837	+++-
EYA3	ENSG00000158161	-0.1951	0.0989	0.04843	-+--
SHROOM4	ENSG00000158352	-0.0709	0.0359	0.04848	-+--
ANKRD42	ENSG00000137494	-0.085	0.0431	0.04853	-++-
CYTL1	ENSG00000170891	0.398	0.2018	0.04859	++-+
APRT	ENSG00000198931	-0.2632	0.1335	0.04865	---+
SELENOO	ENSG00000073169	0.0752	0.0382	0.04866	+---
CDKN1B	ENSG00000111276	-0.2518	0.1277	0.04866	----
ATOX1	ENSG00000177556	-0.6914	0.3508	0.0487	---?
NDE1	ENSG00000072864	-0.1822	0.0924	0.04871	---+
SCRT2	ENSG00000215397	-0.2317	0.1176	0.04874	--+-
DNLZ	ENSG00000213221	-0.2131	0.1081	0.04875	--+-
WFIKKN1	ENSG00000127578	-0.1467	0.0745	0.0489	-+--
FBXL17	ENSG00000145743	-0.1178	0.0598	0.0489	----
FEM1B	ENSG00000169018	-0.1895	0.0962	0.04895	----
MAPK3	ENSG00000102882	0.1144	0.0581	0.04904	+-+-
CBX6	ENSG00000183741	0.2873	0.146	0.04907	++-?
COA3	ENSG00000183978	-0.1929	0.098	0.04909	----
GSPT2	ENSG00000189369	-0.7509	0.3817	0.04916	---?
HBA2	ENSG00000188536	1.1436	0.5814	0.0492	+-+-
BRD2	ENSG00000204256	-0.0623	0.0317	0.04921	-+++
CCDC116	ENSG00000161180	-0.1723	0.0876	0.04929	--+-
PLD1	ENSG00000075651	0.0633	0.0322	0.04931	+---
CEP104	ENSG00000116198	0.0726	0.0369	0.04937	+---
GADD45A	ENSG00000116717	0.3403	0.1733	0.04957	+++-
TOMM7	ENSG00000196683	-0.5392	0.2747	0.04968	--??
RTKN2	ENSG00000182010	0.1059	0.054	0.04974	++++
GPR88	ENSG00000181656	-0.353	0.1799	0.04977	----
OR5D16	ENSG00000205029	0.4217	0.215	0.04983	+-++
OR9Q2	ENSG00000186513	-0.2483	0.1266	0.0499	----
TBC1D24	ENSG00000162065	0.1035	0.0528	0.04991	++-+
FUT6	ENSG00000156413	-0.1004	0.0512	0.05004	----
SH2D4A	ENSG00000104611	-0.1609	0.0821	0.05007	-+--
B3GNT7	ENSG00000156966	-0.244	0.1246	0.05017	----
GABRA5	ENSG00000186297	0.2633	0.1345	0.05022	++--
ALDH1L1	ENSG00000144908	0.0597	0.0305	0.05023	+-+-
ACRV1	ENSG00000134940	0.372	0.1901	0.05031	+?+-
POLR2D	ENSG00000144231	-0.5642	0.2883	0.05034	----
ZNF853	ENSG00000236609	0.1339	0.0684	0.05041	++++
LYST	ENSG00000143669	-0.0407	0.0208	0.05042	-++-
ACSM4	ENSG00000215009	0.1004	0.0514	0.05059	++--
TSHZ3	ENSG00000121297	-0.0626	0.032	0.0506	-+-+
NCAN	ENSG00000130287	0.1546	0.0792	0.05074	+++-
NT5DC1	ENSG00000178425	0.1701	0.0871	0.05074	+-+-
APBA2	ENSG00000034053	1.9934	1.0204	0.05075	+???
KRTAP5-8	ENSG00000241233	-1.1525	0.5903	0.0509	---?
ISCA1	ENSG00000135070	-0.6042	0.3095	0.05092	--+-
SERPINA4	ENSG00000100665	0.2535	0.1299	0.05094	+++-
BAK1	ENSG00000030110	0.2662	0.1364	0.05097	+++-
OSBPL6	ENSG00000079156	0.1356	0.0695	0.05114	++--
KRT4	ENSG00000170477	0.0968	0.0496	0.05114	+---
SLC25A41	ENSG00000181240	-0.1311	0.0672	0.05114	----
H2AC7	ENSG00000196866	-0.189	0.0969	0.05115	----
ARHGEF19	ENSG00000142632	-0.0737	0.0378	0.05144	-++-
MFSD5	ENSG00000182544	-0.1668	0.0857	0.05151	--++
ITM2B	ENSG00000136156	0.2155	0.1107	0.0516	+---
IBTK	ENSG00000005700	-0.1293	0.0664	0.05168	----
FAM76A	ENSG00000009780	0.239	0.1228	0.05169	++-+
ATP5IF1	ENSG00000130770	0.3607	0.1854	0.05169	+--?
RNPEPL1	ENSG00000142327	0.176	0.0905	0.05175	++++
CSRNP3	ENSG00000178662	1.1067	0.5689	0.05175	+???
STYXL1	ENSG00000127952	-0.1032	0.0531	0.05181	-+-+
NIBAN1	ENSG00000135842	-0.0712	0.0366	0.05192	-+--
SMC5	ENSG00000198887	-0.1378	0.0709	0.05194	-+-+
SMARCB1	ENSG00000099956	-0.4279	0.2202	0.05197	--+-
SLIT3	ENSG00000184347	-0.0737	0.0379	0.05212	---+
GARIN1A	ENSG00000205085	-0.7287	0.3752	0.05214	-?-?
MMADHC	ENSG00000168288	0.1654	0.0852	0.05215	+++-
ID2	ENSG00000115738	-0.2941	0.1515	0.05219	---+
CCNI2	ENSG00000205089	-0.2222	0.1144	0.05219	----
EDF1	ENSG00000107223	-0.5186	0.2672	0.05226	-+-?
ANHX	ENSG00000227059	0.2641	0.1361	0.0523	+++-
ASB17	ENSG00000154007	-0.3421	0.1763	0.05238	-++-
FAM209A	ENSG00000124103	-0.3428	0.1767	0.05239	---?
ZNF227	ENSG00000131115	0.1198	0.0618	0.05239	+-+-
PXDNL	ENSG00000147485	0.0593	0.0306	0.05242	++++
SGCZ	ENSG00000185053	0.1883	0.0971	0.0525	++-+
ISM2	ENSG00000100593	0.1237	0.0638	0.05254	+---
P2RY8	ENSG00000182162	-0.6862	0.354	0.05258	---?
TEX22	ENSG00000226174	0.4297	0.2217	0.0526	+-+?
SMAD6	ENSG00000137834	-0.1619	0.0835	0.05265	--+-
DMRTA2	ENSG00000142700	-0.2258	0.1165	0.05271	-+--
MTHFR	ENSG00000177000	-0.147	0.0759	0.05277	-+--
ZIC4	ENSG00000174963	-0.081	0.0418	0.05286	-+--
CUL3	ENSG00000036257	0.2341	0.1209	0.05288	+---
GDF6	ENSG00000156466	0.2256	0.1166	0.05292	+--+
ZNF837	ENSG00000152475	0.0916	0.0473	0.05294	+--?
RAB11FIP4	ENSG00000131242	-0.1276	0.0659	0.05297	---+
ITGB2	ENSG00000160255	-0.8051	0.4163	0.0531	---?
HSPA8	ENSG00000109971	0.3268	0.169	0.05318	++-?
B3GNT2	ENSG00000170340	0.3244	0.1678	0.05321	+++?
PTPRT	ENSG00000196090	0.0424	0.022	0.0534	+---
MARCHF7	ENSG00000136536	0.1584	0.082	0.05343	++++
MFSD14B	ENSG00000148110	0.1352	0.07	0.05343	+-++
ZNF430	ENSG00000118620	0.2838	0.147	0.05347	+++-
KLHL13	ENSG00000003096	0.2431	0.1259	0.05359	+++-
BUB1B	ENSG00000156970	0.1107	0.0573	0.05363	+++-
EXOSC1	ENSG00000171311	0.1935	0.1003	0.05367	+---
NDUFB3	ENSG00000119013	-0.1378	0.0714	0.05372	---?
KDM1B	ENSG00000165097	1.0011	0.5192	0.05383	+???
KLHL1	ENSG00000150361	-0.0986	0.0511	0.0539	----
GABRR2	ENSG00000111886	0.0699	0.0363	0.05394	+++-
DHCR7	ENSG00000172893	0.1304	0.0677	0.05396	+---
SLC30A10	ENSG00000196660	0.1595	0.0828	0.054	++-?
NDUFA12	ENSG00000184752	-0.2375	0.1233	0.05405	--+-
CDK17	ENSG00000059758	0.2125	0.1103	0.05406	+-++
STK19	ENSG00000204344	-0.6171	0.3204	0.0541	--??
KRTAP10-5	ENSG00000241123	-0.3593	0.1866	0.05424	-+--
ATAD3A	ENSG00000197785	0.063	0.0328	0.05426	++--
GPR157	ENSG00000180758	-0.1605	0.0834	0.05432	--+-
ATP6V1F	ENSG00000128524	-0.1809	0.094	0.05435	----
POLG	ENSG00000140521	-0.0605	0.0314	0.05435	--++
COL5A3	ENSG00000080573	-0.0774	0.0402	0.05438	-++-
OGT	ENSG00000147162	0.4726	0.2458	0.05451	+--?
MCEMP1	ENSG00000183019	-1.1432	0.5946	0.05451	-???
PLIN3	ENSG00000105355	0.0884	0.046	0.05455	+---
AIMP2	ENSG00000106305	-0.1805	0.0939	0.05458	-+-+
PLCG2	ENSG00000197943	0.0636	0.0331	0.05467	+++-
THAP4	ENSG00000176946	-0.2183	0.1137	0.05472	---+
BNC1	ENSG00000169594	0.1248	0.065	0.05477	+-+-
EMID1	ENSG00000186998	-0.1024	0.0533	0.05477	----
NAPSA	ENSG00000131400	0.1789	0.0932	0.05485	+--+
FAM83A	ENSG00000147689	-0.1301	0.0678	0.05494	---?
ETF1	ENSG00000120705	0.5728	0.2985	0.05498	++?-
WDR35	ENSG00000118965	-0.0747	0.0389	0.05503	----
HEPHL1	ENSG00000181333	-0.0588	0.0307	0.05513	---+
METTL7B	ENSG00000170439	-0.0713	0.0372	0.05514	--+-
SDF4	ENSG00000078808	0.1871	0.0976	0.05524	++++
KRT2	ENSG00000172867	0.0903	0.0471	0.05527	++--
CSNK2A1	ENSG00000101266	-0.3979	0.2077	0.05537	----
HGSNAT	ENSG00000165102	-0.0804	0.0419	0.05538	----
ASB14	ENSG00000239388	-0.1871	0.0977	0.05539	--+-
RGPD2	ENSG00000185304	0.2472	0.1291	0.05548	++--
RMC1	ENSG00000141452	-0.1524	0.0796	0.05559	----
NDST1	ENSG00000070614	0.0986	0.0515	0.05561	++++
DNTTIP1	ENSG00000101457	0.2016	0.1053	0.05568	+++-
WDR77	ENSG00000116455	0.2529	0.1323	0.05581	+---
ZNF212	ENSG00000170260	-0.0634	0.0331	0.05586	----
GOLGA8K	ENSG00000249931	-0.1472	0.077	0.0559	-+--
CD180	ENSG00000134061	-0.0697	0.0365	0.05601	--+-
GPRIN1	ENSG00000169258	-0.1021	0.0534	0.05601	---+
ADGRB3	ENSG00000135298	0.0915	0.0479	0.05603	+-+-
ADAMTS1	ENSG00000154734	-0.102	0.0534	0.05604	--+-
CPNE8	ENSG00000139117	0.1542	0.0807	0.05613	+---
EFHD1	ENSG00000115468	-0.2482	0.1299	0.05615	----
CCDC81	ENSG00000149201	0.0861	0.0451	0.05615	++-+
NINJ2	ENSG00000171840	0.1444	0.0756	0.05616	++--
UCN3	ENSG00000178473	0.3522	0.1845	0.05622	+++-
PRIMA1	ENSG00000175785	0.3075	0.1611	0.05624	+++?
KCNJ1	ENSG00000151704	-0.2012	0.1054	0.05627	----
C2orf66	ENSG00000187944	-0.616	0.3228	0.05633	--??
TRAPPC5	ENSG00000181029	0.3274	0.1716	0.05634	+-++
CHRM2	ENSG00000181072	1.8429	0.9657	0.05634	+-??
KIF20A	ENSG00000112984	0.088	0.0461	0.0564	+-+-
AMIGO3	ENSG00000176020	0.1316	0.069	0.0565	+---
GLUL	ENSG00000135821	0.2464	0.1292	0.05651	+++-
CPPED1	ENSG00000103381	-0.0536	0.0281	0.0566	--+-
TAGLN	ENSG00000149591	0.1672	0.0877	0.05675	+---
CAMK1G	ENSG00000008118	-0.1161	0.0609	0.05681	-++-
XYLB	ENSG00000093217	-0.0722	0.0379	0.05684	-+-+
MYL6	ENSG00000092841	-0.3898	0.2048	0.05692	-+--
MEGF6	ENSG00000162591	-0.067	0.0352	0.05692	-++-
STX8	ENSG00000170310	0.2373	0.1247	0.05702	+++-
PPP2R5B	ENSG00000068971	-0.2049	0.1077	0.05703	----
FAM83D	ENSG00000101447	-0.1883	0.0989	0.05709	-+--
ZRANB2	ENSG00000132485	-0.1667	0.0876	0.05713	----
EPHA1	ENSG00000146904	0.0885	0.0465	0.05723	+++-
CHMP5	ENSG00000086065	-0.3047	0.1602	0.05724	--+-
CDKN2A	ENSG00000147889	-0.507	0.2667	0.05726	----
RPL3	ENSG00000100316	-0.2007	0.1056	0.05727	----
KCNA7	ENSG00000104848	0.154	0.081	0.0573	+++-
BACE1	ENSG00000186318	0.1426	0.075	0.0573	++--
TNPO2	ENSG00000105576	-0.252	0.1326	0.05732	-+--
FH	ENSG00000091483	0.1734	0.0912	0.05741	+---
RILP	ENSG00000167705	0.1349	0.071	0.05741	+-++
GGT7	ENSG00000131067	-0.1264	0.0666	0.05751	---+
CLXN	ENSG00000034239	0.0841	0.0443	0.05752	+++-
WEE1	ENSG00000166483	0.1821	0.0959	0.05755	++--
G6PD	ENSG00000160211	-0.2169	0.1142	0.05759	-+-+
PTCRA	ENSG00000171611	0.3504	0.1846	0.05759	+++-
ITLN1	ENSG00000179914	0.1828	0.0963	0.05765	+++-
NCAPH2	ENSG00000025770	-0.1433	0.0755	0.05769	-+-+
DMTF1	ENSG00000135164	0.1715	0.0904	0.05775	+-+-
TUBE1	ENSG00000074935	0.1847	0.0974	0.05778	+++-
IFIT3	ENSG00000119917	-0.1439	0.0759	0.05781	-+--
RPAP3	ENSG00000005175	-0.0901	0.0475	0.05783	-+--
PMAIP1	ENSG00000141682	-1.2077	0.6366	0.05783	----
HCRTR1	ENSG00000121764	0.0882	0.0465	0.05791	++--
NEU4	ENSG00000204099	0.0684	0.036	0.05791	+---
FMN1	ENSG00000248905	0.0676	0.0357	0.05792	+-++
PCDHA2	ENSG00000204969	-0.0618	0.0326	0.05807	-+++
MBD6	ENSG00000166987	0.0853	0.045	0.05811	++++
YARS1	ENSG00000134684	0.2095	0.1106	0.05827	+++-
CDKN2AIPNL	ENSG00000237190	0.3851	0.2034	0.05834	+++-
ZNF679	ENSG00000197123	0.1022	0.054	0.05843	+++?
SH2B1	ENSG00000178188	1.8974	1.0027	0.05845	+???
ASB9	ENSG00000102048	-0.4086	0.2161	0.05862	--??
AIP	ENSG00000110711	0.1097	0.058	0.05862	+++-
SLURP1	ENSG00000126233	0.5513	0.2915	0.05862	++-?
LIN28A	ENSG00000131914	-0.226	0.1195	0.05864	-++-
WIPF2	ENSG00000171475	0.0761	0.0402	0.05864	++--
ACAT2	ENSG00000120437	-0.255	0.1349	0.05869	----
SETD9	ENSG00000155542	-0.2457	0.13	0.05872	-+-+
ZBED5	ENSG00000236287	-0.11	0.0582	0.05876	--+-
RPL23A	ENSG00000198242	0.2635	0.1395	0.0588	+-++
CDH12	ENSG00000154162	0.1203	0.0637	0.05888	+---
SLC9C2	ENSG00000162753	-0.1969	0.1042	0.05889	-+--
ZNF224	ENSG00000267680	-0.3444	0.1824	0.05894	---?
KRTAP7-1	ENSG00000274749	-1.0287	0.5447	0.05894	----
ZBTB22	ENSG00000236104	-0.2204	0.1167	0.05896	--+-
PLCB2	ENSG00000137841	0.0724	0.0383	0.05905	+-++
PRSS53	ENSG00000151006	0.1198	0.0634	0.05907	+---
PGK1	ENSG00000102144	-0.1619	0.0857	0.05908	-+--
SPDYE4	ENSG00000183318	1.0596	0.5615	0.05912	+-??
CPE	ENSG00000109472	0.0845	0.0448	0.05928	+-++
FAF2	ENSG00000113194	-0.2107	0.1117	0.05937	-+--
RNF7	ENSG00000114125	0.5701	0.3024	0.05937	+-??
ZBED3	ENSG00000132846	0.2067	0.1096	0.05942	+-+-
SLC1A5	ENSG00000105281	0.0803	0.0426	0.05946	++++
TMPRSS11E	ENSG00000087128	0.2182	0.1158	0.05949	+++-
AMT	ENSG00000145020	0.0746	0.0396	0.0595	+---
CLSPN	ENSG00000092853	0.1201	0.0637	0.05955	+-++
SMIM29	ENSG00000186577	0.1877	0.0996	0.05957	+++?
RGPD4	ENSG00000196862	0.038	0.0202	0.05966	+++-
ARSD	ENSG00000006756	0.2218	0.1178	0.05969	+-++
MYO1H	ENSG00000174527	0.0779	0.0414	0.05972	++--
STK31	ENSG00000196335	0.0843	0.0448	0.05982	+++-
RNF150	ENSG00000170153	0.1451	0.0771	0.06	++-+
ANKRD44	ENSG00000065413	-0.0825	0.0439	0.06004	-+-+
ANXA2R	ENSG00000177721	-1.132	0.602	0.06007	--?-
SCAMP3	ENSG00000116521	-0.2137	0.1137	0.06015	----
BEX3	ENSG00000166681	0.3619	0.1926	0.06024	++--
PCSK4	ENSG00000115257	-0.0643	0.0342	0.06032	---+
SMTNL1	ENSG00000214872	0.1958	0.1042	0.06032	++--
MTRES1	ENSG00000130349	-0.2632	0.1402	0.06042	-+--
SETD1B	ENSG00000139718	0.0533	0.0284	0.06042	+-+-
PALS1	ENSG00000072415	-0.0747	0.0398	0.0605	--+-
DHFR	ENSG00000228716	0.419	0.2232	0.06053	+--?
FOXC2	ENSG00000176692	0.0878	0.0468	0.06054	+-+-
ZYG11B	ENSG00000162378	0.2542	0.1355	0.06061	+-+-
GPR149	ENSG00000174948	-0.2152	0.1147	0.06063	--++
NT5C	ENSG00000125458	-0.2077	0.1108	0.06075	---+
ZBTB40	ENSG00000184677	0.1141	0.0608	0.06075	+---
CTNND1	ENSG00000198561	-0.0805	0.0429	0.06075	--+-
ZNF791	ENSG00000173875	0.3089	0.1647	0.06076	++-?
PSPH	ENSG00000146733	0.1395	0.0744	0.0608	+--?
ZNF395	ENSG00000186918	0.1438	0.0767	0.0608	+-+-
GIMAP1	ENSG00000213203	-0.3707	0.1978	0.06086	----
CLK4	ENSG00000113240	0.0769	0.041	0.06088	+-+-
NKAPD1	ENSG00000150776	-0.0881	0.047	0.06094	----
ARHGAP25	ENSG00000163219	-0.08	0.0427	0.061	--+-
WDR48	ENSG00000114742	-0.0914	0.0488	0.06108	-++-
FAM24A	ENSG00000203795	-1.0043	0.5362	0.06108	---?
TMEM126A	ENSG00000171202	0.0754	0.0403	0.06112	++-+
SNTN	ENSG00000188817	0.3302	0.1764	0.06115	+-+-
BLOC1S4	ENSG00000186222	-0.1782	0.0952	0.06116	---?
SMIM10L1	ENSG00000256537	-0.7131	0.3809	0.06119	---?
ATP7A	ENSG00000165240	-0.1497	0.08	0.0613	---+
C9orf72	ENSG00000147894	0.1724	0.0921	0.06137	+--+
OTUD5	ENSG00000068308	-0.4018	0.2148	0.06139	----
CDH22	ENSG00000149654	-0.0779	0.0417	0.06142	----
YWHAZ	ENSG00000164924	0.5814	0.311	0.06153	+-+?
ARID5B	ENSG00000150347	-0.1362	0.0728	0.06155	--++
NSUN4	ENSG00000117481	0.1658	0.0887	0.06156	+-++
ZNF610	ENSG00000167554	0.1011	0.0541	0.06157	+-+-
ATG4B	ENSG00000168397	0.0671	0.0359	0.06159	++--
MAGEE1	ENSG00000198934	-0.262	0.1402	0.0616	--+-
BTBD8	ENSG00000189195	0.0881	0.0471	0.06161	++++
DYNLT2	ENSG00000184786	0.1994	0.1067	0.06167	+++-
ZNF432	ENSG00000256087	-0.0533	0.0285	0.06167	--+-
WDR64	ENSG00000162843	0.154	0.0824	0.06175	+-+-
SSH1	ENSG00000084112	0.0671	0.0359	0.06176	++--
PHLPP1	ENSG00000081913	-0.0682	0.0365	0.06177	--+-
CEP295NL	ENSG00000178404	0.3534	0.1893	0.06192	+-++
MID1IP1	ENSG00000165175	-0.0987	0.0529	0.06204	--+?
ZNF30	ENSG00000168661	-0.1101	0.059	0.06213	----
PRKG2	ENSG00000138669	-0.2007	0.1076	0.06216	--+-
ZNF786	ENSG00000197362	0.1367	0.0733	0.06221	+++-
DPF1	ENSG00000011332	0.2226	0.1194	0.06224	+---
ARF1	ENSG00000143761	0.5111	0.2741	0.06225	+-+?
PGLYRP2	ENSG00000161031	-0.2176	0.1168	0.06235	----
ZNF317	ENSG00000130803	-0.2357	0.1265	0.06238	-+--
PIPOX	ENSG00000179761	0.1515	0.0813	0.06238	++--
LMO1	ENSG00000166407	-0.2396	0.1286	0.06243	----
CCDC137	ENSG00000185298	0.2667	0.1432	0.06249	+---
RAB9B	ENSG00000123570	0.5586	0.2999	0.06251	+---
NMT2	ENSG00000152465	0.0928	0.0498	0.06251	+-+-
CD69	ENSG00000110848	0.5179	0.2782	0.06263	+---
JRK	ENSG00000234616	0.6989	0.3755	0.06269	++-+
LRRC37A2	ENSG00000238083	-0.5234	0.2812	0.06272	----
STK38L	ENSG00000211455	-0.4248	0.2283	0.06279	--+-
DNAJC6	ENSG00000116675	0.1242	0.0668	0.06281	+-++
BTBD10	ENSG00000148925	0.2173	0.1168	0.06282	+++-
ZDHHC11B	ENSG00000206077	0.4019	0.2161	0.06284	+?+?
MPPED1	ENSG00000186732	0.2539	0.1365	0.06287	+++-
KRTAP4-3	ENSG00000196156	-0.544	0.2925	0.06294	----
SEZ6	ENSG00000063015	-0.0608	0.0327	0.06297	--++
RBM44	ENSG00000177483	-0.1029	0.0553	0.06297	-+-+
FBXL3	ENSG00000005812	-0.3264	0.1757	0.06325	-++-
CD300LF	ENSG00000186074	-0.335	0.1803	0.06325	-+--
ERC2	ENSG00000187672	0.1246	0.0671	0.06325	+++-
ZNF140	ENSG00000196387	-0.2266	0.122	0.06325	----
TBRG1	ENSG00000154144	0.1531	0.0824	0.06332	++-+
ZNF474	ENSG00000164185	-0.0893	0.0481	0.06342	--++
H2BC21	ENSG00000184678	-0.1862	0.1003	0.06347	---?
ANO7	ENSG00000146205	0.3549	0.1913	0.06352	+-+-
SNORC	ENSG00000182600	-0.2072	0.1116	0.06353	--+-
HNRNPH3	ENSG00000096746	-0.2837	0.153	0.06368	---?
HOXA11	ENSG00000005073	0.1827	0.0985	0.0637	++--
LSM14B	ENSG00000149657	0.1816	0.0979	0.06371	+---
DOK2	ENSG00000147443	-0.087	0.0469	0.0638	--++
RGS14	ENSG00000169220	-0.2433	0.1313	0.06391	---+
INKA2	ENSG00000197852	-0.2148	0.1159	0.06392	----
SCYL3	ENSG00000000457	0.1216	0.0656	0.06399	+-+-
PDLIM3	ENSG00000154553	0.16	0.0864	0.06409	+-+-
GTF2H1	ENSG00000110768	0.0723	0.0391	0.06416	++++
APCS	ENSG00000132703	0.1786	0.0965	0.0642	++--
C17orf98	ENSG00000275489	-0.4278	0.2313	0.06437	--+-
EI24	ENSG00000149547	0.2974	0.1609	0.06447	+++-
CYP11B1	ENSG00000160882	0.1682	0.091	0.06453	+-+-
NPVF	ENSG00000105954	0.1245	0.0673	0.06454	+-+-
ZNRF3	ENSG00000183579	0.0807	0.0437	0.06454	++--
PRKG1	ENSG00000185532	-0.1771	0.0958	0.06456	--+-
ZNF846	ENSG00000196605	-0.0695	0.0376	0.06456	----
OCLN	ENSG00000197822	-0.1972	0.1067	0.06465	--+-
LRRC49	ENSG00000137821	0.0868	0.047	0.06487	+--+
NEK9	ENSG00000119638	-0.1069	0.0579	0.06489	----
ZNF726	ENSG00000213967	-0.2372	0.1285	0.06492	--+-
ASB13	ENSG00000196372	0.1661	0.09	0.06495	+-+-
R3HCC1	ENSG00000104679	-0.1568	0.085	0.06524	----
MTF1	ENSG00000188786	0.0757	0.0411	0.06526	+-+-
OR2F1	ENSG00000213215	0.1491	0.0809	0.06533	+-+-
CCL4	ENSG00000275302	-0.1937	0.1051	0.06536	--+?
RPE65	ENSG00000116745	-0.1644	0.0892	0.0654	--++
ZNF844	ENSG00000223547	-0.1705	0.0926	0.06542	----
SLITRK3	ENSG00000121871	-0.0809	0.0439	0.0656	----
NPR2	ENSG00000159899	-0.1199	0.0652	0.06564	----
PTX4	ENSG00000251692	0.216	0.1173	0.06567	+---
ODAD1	ENSG00000105479	-0.7247	0.3937	0.06568	--?-
ADRA2C	ENSG00000184160	-0.2616	0.1421	0.0657	-+-+
SH3D19	ENSG00000109686	0.0933	0.0507	0.06572	+---
LOXHD1	ENSG00000167210	-0.0432	0.0235	0.06577	-++-
TMEM41B	ENSG00000166471	-0.2996	0.163	0.06602	-+--
PDIA5	ENSG00000065485	-0.1344	0.0731	0.06606	----
CUEDC2	ENSG00000107874	-0.1405	0.0765	0.06609	----
PGD	ENSG00000142657	-0.1564	0.0851	0.06612	-+-+
SPEF2	ENSG00000152582	-0.0497	0.027	0.06612	-+--
NUTM1	ENSG00000184507	-0.0639	0.0348	0.06615	--++
MATK	ENSG00000007264	0.1698	0.0924	0.06624	+++-
APOOL	ENSG00000155008	0.4487	0.2444	0.06643	++--
NOSTRIN	ENSG00000163072	0.1712	0.0933	0.06645	+-+-
CMTM4	ENSG00000183723	-0.1011	0.0551	0.06648	-++-
VPS4B	ENSG00000119541	-0.073	0.0398	0.06651	----
C15orf39	ENSG00000167173	-0.0548	0.0299	0.06668	-++-
GAA	ENSG00000171298	0.0742	0.0405	0.06671	+-++
EFNA4	ENSG00000243364	-0.2112	0.1152	0.0668	-+++
OTULINL	ENSG00000145569	-0.2095	0.1143	0.06685	----
FOXA1	ENSG00000129514	0.1738	0.0948	0.06687	++-+
FOLH1	ENSG00000086205	0.0797	0.0435	0.06692	++--
CYP2D6	ENSG00000100197	-0.1042	0.0569	0.06694	-++-
CNNM1	ENSG00000119946	0.1107	0.0604	0.06694	++--
RAB4B	ENSG00000167578	0.1812	0.0989	0.06711	++-+
DCAF12L2	ENSG00000198354	0.1911	0.1044	0.06711	++-?
DLX3	ENSG00000064195	0.1471	0.0804	0.06717	+-+-
TAF9	ENSG00000273841	0.2688	0.1468	0.0672	+++-
OR10V1	ENSG00000172289	-0.187	0.1022	0.06721	----
ACTMAP	ENSG00000188493	-0.1011	0.0553	0.06731	--++
LTBP1	ENSG00000049323	-0.0637	0.0348	0.06734	-+--
PRMT1	ENSG00000126457	-0.2976	0.1627	0.06737	-+--
TADA2A	ENSG00000276234	0.1794	0.0981	0.06748	++--
TCTN1	ENSG00000204852	0.1175	0.0643	0.06752	+++-
TAF3	ENSG00000165632	0.1491	0.0815	0.06753	+-+-
CCDC172	ENSG00000182645	-0.2204	0.1206	0.06757	--+-
H2BK1	ENSG00000285480	-0.65	0.3558	0.06772	-???
PSMC3	ENSG00000165916	0.3852	0.2108	0.06773	+---
CHDH	ENSG00000016391	0.1397	0.0765	0.0678	+---
GDPGP1	ENSG00000183208	-0.1351	0.074	0.06782	----
C1orf109	ENSG00000116922	-0.2092	0.1146	0.06791	---?
UNC45B	ENSG00000141161	-0.0705	0.0386	0.06795	-+--
SP140	ENSG00000079263	0.3229	0.177	0.06802	+---
TAF15	ENSG00000270647	0.1267	0.0695	0.06811	++-+
SLC35F3	ENSG00000183780	-0.2291	0.1257	0.06824	-+-+
ERC1	ENSG00000082805	0.0951	0.0521	0.06825	+-++
DCAF4L1	ENSG00000182308	0.3262	0.179	0.0683	+---
ZDHHC12	ENSG00000160446	-0.156	0.0856	0.06837	-+--
FAM174A	ENSG00000174132	0.3074	0.1687	0.0684	+++?
GPX1	ENSG00000233276	0.3029	0.1662	0.06841	++--
PLPP3	ENSG00000162407	-0.264	0.1449	0.06843	----
GLRA1	ENSG00000145888	-0.1803	0.099	0.06846	--+-
AQP10	ENSG00000143595	-0.3609	0.1981	0.06847	----
ITGA10	ENSG00000143127	0.0734	0.0403	0.06862	++++
ZNF695	ENSG00000197472	0.1638	0.09	0.06866	++++
RCAN1	ENSG00000159200	-0.1319	0.0725	0.06871	----
EIF5AL1	ENSG00000253626	-0.1016	0.0558	0.06872	-++?
PRR36	ENSG00000183248	0.1938	0.1065	0.06878	+++-
MICB	ENSG00000204516	-0.3362	0.1848	0.06892	-+-+
CATSPER4	ENSG00000188782	-0.1625	0.0894	0.06895	----
DNAH14	ENSG00000185842	-0.0549	0.0302	0.06914	--+-
CASP8	ENSG00000064012	0.9198	0.5061	0.06915	+???
PFDN5	ENSG00000123349	0.2684	0.1477	0.06916	+---
PTH1R	ENSG00000160801	0.0835	0.046	0.06922	+--+
TLL2	ENSG00000095587	0.0828	0.0456	0.06926	+-+-
SPRY1	ENSG00000164056	1.7944	0.9878	0.06929	+???
ZNF17	ENSG00000186272	0.2746	0.1512	0.06933	+---
SLC15A2	ENSG00000163406	0.1358	0.0748	0.06938	+++-
WBP4	ENSG00000120688	-0.1952	0.1075	0.0694	-+-+
CEP57	ENSG00000166037	-0.0757	0.0417	0.06949	-++-
AOAH	ENSG00000136250	-0.1016	0.056	0.06958	----
ZNF703	ENSG00000183779	0.1464	0.0807	0.06958	++--
ARHGEF6	ENSG00000129675	-0.2356	0.1299	0.06977	----
TCF4	ENSG00000196628	0.1542	0.085	0.06978	+++-
COX6B2	ENSG00000160471	0.0835	0.0461	0.06986	+--?
IQCF1	ENSG00000173389	0.1886	0.1041	0.06986	+++-
BRPF1	ENSG00000156983	-0.1172	0.0646	0.0699	--++
NTF4	ENSG00000225950	0.1204	0.0665	0.07001	++--
EXOSC9	ENSG00000123737	-0.1887	0.1041	0.07002	----
CARD6	ENSG00000132357	0.1465	0.0809	0.07016	++--
ADPRHL1	ENSG00000153531	0.0646	0.0357	0.07017	+-+-
CFAP74	ENSG00000142609	-0.456	0.2519	0.07027	----
C8orf88	ENSG00000253250	-0.1717	0.0949	0.07033	--+-
VEZF1	ENSG00000136451	0.249	0.1376	0.07039	++--
PITX2	ENSG00000164093	-0.2344	0.1296	0.07039	-++-
EIF4EBP2	ENSG00000148730	0.3976	0.2198	0.0704	++--
AMPD1	ENSG00000116748	0.0723	0.04	0.07051	++--
RDX	ENSG00000137710	-0.1647	0.0911	0.07053	---+
NDUFAF7	ENSG00000003509	0.1993	0.1102	0.07061	++--
NLGN2	ENSG00000169992	0.1328	0.0735	0.07076	++--
DDX25	ENSG00000109832	-0.1205	0.0667	0.07085	--++
C1QC	ENSG00000159189	0.211	0.1169	0.07092	++++
ZNF638	ENSG00000075292	-0.1	0.0554	0.07093	----
EPX	ENSG00000121053	-0.0443	0.0245	0.07096	-++-
LSM2	ENSG00000204392	-0.772	0.4275	0.07097	---?
CNTN2	ENSG00000184144	-0.0854	0.0473	0.07107	-+--
ZMIZ2	ENSG00000122515	-0.069	0.0383	0.0712	--+-
NUP54	ENSG00000138750	0.2025	0.1123	0.07137	++++
CST9	ENSG00000173335	0.4811	0.267	0.0716	+-+-
PPM1E	ENSG00000175175	0.1916	0.1064	0.07167	+-++
SPHK2	ENSG00000063176	-0.128	0.0711	0.07176	-++-
INTS4	ENSG00000149262	-0.0817	0.0454	0.07196	---+
OR10K1	ENSG00000173285	-0.2233	0.1242	0.07219	----
RSAD1	ENSG00000136444	0.1234	0.0686	0.0723	+++-
TMPRSS5	ENSG00000166682	-0.1271	0.0707	0.07232	----
SNX14	ENSG00000135317	-0.1161	0.0646	0.07235	----
TEKT2	ENSG00000092850	0.1056	0.0588	0.07248	+--+
FRG2C	ENSG00000172969	0.1706	0.095	0.07256	++??
PPP3CA	ENSG00000138814	-0.3991	0.2223	0.07258	--+-
RRP36	ENSG00000124541	0.0773	0.0431	0.07261	+-++
CYP2C8	ENSG00000138115	-0.0972	0.0542	0.07277	--+-
FBXO48	ENSG00000204923	0.5708	0.3183	0.07292	+++?
TAF1B	ENSG00000115750	-0.1535	0.0856	0.07293	----
CKAP5	ENSG00000175216	-0.0828	0.0462	0.07295	-+--
CASP1	ENSG00000137752	-0.3342	0.1864	0.073	----
MTFR2	ENSG00000146410	-0.0927	0.0517	0.07302	--+-
CASS4	ENSG00000087589	1.0047	0.5605	0.07305	+--?
TMEM80	ENSG00000177042	0.1063	0.0593	0.07311	+---
MPHOSPH8	ENSG00000196199	0.1477	0.0824	0.07312	+-++
MC4R	ENSG00000166603	-0.161	0.0898	0.07314	----
PARD6G	ENSG00000178184	-0.182	0.1016	0.0733	--+-
CBX5	ENSG00000094916	-0.3989	0.2228	0.07337	---?
SYTL2	ENSG00000137501	-0.0635	0.0355	0.0734	----
RD3	ENSG00000198570	2.3696	1.3236	0.07341	+-??
SPAM1	ENSG00000106304	-1.1318	0.6325	0.07354	-?-?
STARD8	ENSG00000130052	0.1181	0.066	0.0737	+--+
OCM	ENSG00000122543	0.0703	0.0393	0.07373	++-?
NEXN	ENSG00000162614	-0.106	0.0593	0.07377	--+-
RTN1	ENSG00000139970	-0.124	0.0694	0.07378	--+-
MAP2K5	ENSG00000137764	-0.2336	0.1306	0.07379	--+-
AGA	ENSG00000038002	-0.1645	0.092	0.07383	----
IFNG	ENSG00000111537	-1.3381	0.7488	0.07394	--??
DNM1	ENSG00000106976	-0.1019	0.057	0.07401	-++-
EIF3G	ENSG00000130811	0.3233	0.181	0.07406	+++?
PENK	ENSG00000181195	0.1085	0.0608	0.07408	++--
NIPSNAP1	ENSG00000184117	0.2036	0.1141	0.07428	+++-
MAP2K1	ENSG00000169032	0.4045	0.2266	0.07433	++--
CCDC102A	ENSG00000135736	-0.1157	0.0649	0.0744	-+--
NHS	ENSG00000188158	1.6606	0.9308	0.07441	+???
CYP4F22	ENSG00000171954	-0.1211	0.0679	0.07466	----
CNR2	ENSG00000188822	-0.1951	0.1094	0.0747	----
KRTAP9-8	ENSG00000187272	0.2181	0.1224	0.07471	++-+
INSC	ENSG00000188487	0.039	0.0219	0.0748	++--
CGRRF1	ENSG00000100532	-0.0683	0.0383	0.07482	-+-+
DNAH11	ENSG00000105877	-0.0401	0.0225	0.07482	----
DTX3L	ENSG00000163840	0.1985	0.1114	0.07488	+++-
VMA21	ENSG00000160131	0.4176	0.2344	0.07489	+-+?
SEC14L4	ENSG00000133488	0.1757	0.0986	0.07491	+-++
MT1G	ENSG00000125144	-0.4798	0.2695	0.07506	-?++
FAM50A	ENSG00000071859	0.6191	0.348	0.07525	+???
PEBP4	ENSG00000134020	-0.3381	0.1901	0.07526	----
LOC100505841	ENSG00000250803	-0.1894	0.1065	0.07545	----
C16orf89	ENSG00000153446	0.0809	0.0455	0.07556	+++-
SLC22A12	ENSG00000197891	0.1348	0.0759	0.07563	++-+
KCND2	ENSG00000184408	-0.2087	0.1175	0.07569	----
TMEM38A	ENSG00000072954	0.186	0.1047	0.0757	++--
RSPH6A	ENSG00000104941	-0.1059	0.0596	0.07573	---+
LGALS7B	ENSG00000178934	-1.4296	0.8051	0.07578	--??
CAMSAP1	ENSG00000130559	0.0657	0.037	0.07589	+--+
MMP1	ENSG00000196611	-0.1109	0.0625	0.07591	-+--
DPRX	ENSG00000204595	0.2987	0.1684	0.07607	+---
PGC	ENSG00000096088	0.1635	0.0922	0.07608	+--+
ANKRD13C	ENSG00000118454	-0.1116	0.0629	0.07611	-+++
LRRC3	ENSG00000160233	0.2103	0.1186	0.07623	+---
SMIM3	ENSG00000256235	0.3375	0.1904	0.07623	++--
RIC3	ENSG00000166405	0.0603	0.034	0.07624	+++-
INO80	ENSG00000128908	0.0598	0.0338	0.07631	+-+-
SRPRA	ENSG00000182934	-0.1287	0.0726	0.07634	--+-
AMDHD1	ENSG00000139344	-0.0997	0.0563	0.07635	----
SPINK14	ENSG00000196800	-0.6881	0.3883	0.07635	-?-?
HIRIP3	ENSG00000149929	0.0858	0.0484	0.07653	+--+
TBC1D28	ENSG00000189375	-0.431	0.2434	0.07653	--?-
OFD1	ENSG00000046651	-0.2388	0.1349	0.07661	----
HBG2	ENSG00000196565	-1.1336	0.6404	0.07671	--??
TOMM5	ENSG00000175768	-0.606	0.3425	0.07683	--?-
PDHX	ENSG00000110435	0.0712	0.0402	0.07685	++--
GPR171	ENSG00000174946	0.3119	0.1763	0.07693	+++-
CLEC6A	ENSG00000205846	0.2767	0.1565	0.07698	+-+-
ARHGAP44	ENSG00000006740	0.1472	0.0833	0.07704	++++
TTLL13	ENSG00000213471	0.1004	0.0568	0.07713	+-+-
NUP98	ENSG00000110713	-0.0709	0.0401	0.07715	---+
NDFIP1	ENSG00000131507	-0.362	0.2048	0.07715	-+--
KIF1B	ENSG00000054523	1.0709	0.6059	0.07717	+??-
PIGK	ENSG00000142892	-0.1848	0.1046	0.07722	----
ZNF891	ENSG00000214029	-0.2948	0.1668	0.07723	-+-+
CLCA2	ENSG00000137975	-0.1014	0.0574	0.07726	--+-
SCML2	ENSG00000102098	0.3403	0.1926	0.07732	+?-+
MYH11	ENSG00000133392	0.0444	0.0251	0.07732	++--
RGS17	ENSG00000091844	0.2135	0.1209	0.07733	+++-
NCAPD3	ENSG00000151503	-0.0698	0.0395	0.07733	--+-
CRYL1	ENSG00000165475	0.1674	0.0948	0.07734	+-+-
TMEM87A	ENSG00000103978	0.1673	0.0948	0.0774	++--
CYB5A	ENSG00000166347	0.3757	0.2128	0.07745	+-++
PLP1	ENSG00000123560	0.5776	0.3271	0.07746	++--
ZNF765	ENSG00000196417	-0.1323	0.075	0.07778	-+--
OR2M3	ENSG00000228198	-0.1751	0.0993	0.07785	-+--
DPH1	ENSG00000108963	0.1261	0.0715	0.07797	+---
COX7B	ENSG00000131174	-1.3588	0.771	0.07799	--??
MTMR12	ENSG00000150712	0.0836	0.0475	0.07811	++++
DIO2	ENSG00000211448	-0.2191	0.1244	0.07812	--+-
C17orf99	ENSG00000187997	0.2172	0.1233	0.07813	+---
TSPAN11	ENSG00000110900	-0.1715	0.0974	0.07816	-+--
EWSR1	ENSG00000182944	-0.14	0.0795	0.07823	-+--
RASGRP4	ENSG00000171777	0.1594	0.0905	0.0783	+-+-
PDCL3	ENSG00000115539	0.0796	0.0452	0.07838	+++-
ZNF512B	ENSG00000196700	0.0627	0.0356	0.07846	+-+-
NRIP3	ENSG00000175352	0.0933	0.053	0.07847	++--
STOML2	ENSG00000165283	0.1748	0.0993	0.07851	++--
CPSF4L	ENSG00000187959	0.321	0.1824	0.07852	+---
SRRM4	ENSG00000139767	-0.0768	0.0437	0.07857	---+
GJB7	ENSG00000164411	-0.162	0.0921	0.07857	-+--
SERINC4	ENSG00000184716	0.0697	0.0397	0.0788	+---
HYPK	ENSG00000242028	-0.3131	0.1782	0.0789	----
CD1A	ENSG00000158477	-0.2231	0.127	0.07893	-+--
GARIN1B	ENSG00000135248	0.2715	0.1545	0.07898	++--
PRMT2	ENSG00000160310	-0.1029	0.0586	0.07901	--+-
ATP6V1G1	ENSG00000136888	-0.0917	0.0523	0.07911	-+--
SYT8	ENSG00000149043	-0.2177	0.124	0.07911	--+-
CASP9	ENSG00000132906	0.1145	0.0652	0.07912	+-+-
RETN	ENSG00000104918	0.1797	0.1024	0.07915	++-?
MYLIP	ENSG00000007944	-0.165	0.094	0.07921	----
ECT2	ENSG00000114346	0.1029	0.0586	0.07922	++++
SDC3	ENSG00000162512	0.1332	0.0759	0.07928	++--
ZNF572	ENSG00000180938	-0.1184	0.0675	0.07934	---+
ACP3	ENSG00000014257	-0.2172	0.1238	0.07945	--+-
SNAP25	ENSG00000132639	0.4138	0.236	0.07947	++?-
GALNT12	ENSG00000119514	0.0987	0.0563	0.07957	++--
DLG5	ENSG00000151208	-0.0622	0.0355	0.07971	-+--
HSPBAP1	ENSG00000169087	0.2075	0.1184	0.07973	++++
LITAF	ENSG00000189067	0.2167	0.1237	0.07974	++++
ZNF416	ENSG00000083817	-0.3721	0.2124	0.07976	--+-
TREML4	ENSG00000188056	0.447	0.2551	0.07977	+-+-
MRPL33	ENSG00000243147	-0.341	0.1946	0.07979	-??-
MBLAC1	ENSG00000214309	-0.1134	0.0647	0.0798	--+-
SEH1L	ENSG00000085415	-0.2107	0.1203	0.07991	----
MMS19	ENSG00000155229	-0.0534	0.0305	0.07994	-+++
CBLN1	ENSG00000102924	-0.2288	0.1307	0.07997	-++-
AFTPH	ENSG00000119844	0.0661	0.0378	0.08004	++++
BCL2L2	ENSG00000129473	0.2803	0.1602	0.08011	++--
CDH24	ENSG00000139880	-0.0862	0.0493	0.08011	--+-
IRX5	ENSG00000176842	0.2106	0.1203	0.08015	+++-
TOMM40L	ENSG00000158882	0.1407	0.0804	0.08022	++--
IGSF21	ENSG00000117154	-0.1144	0.0654	0.08026	---+
ORMDL3	ENSG00000172057	0.2365	0.1352	0.08029	++?+
ELF4	ENSG00000102034	-0.2998	0.1714	0.08031	-+--
TMEM121B	ENSG00000183307	0.099	0.0566	0.08033	+++-
VAT1L	ENSG00000171724	0.1612	0.0922	0.08038	+-+-
KAT2A	ENSG00000108773	0.0988	0.0565	0.08047	+---
COX5A	ENSG00000178741	0.1798	0.1029	0.08052	+---
PLCD1	ENSG00000187091	0.0885	0.0507	0.08077	++-+
THSD7A	ENSG00000005108	0.061	0.0349	0.08084	++-+
CMBL	ENSG00000164237	0.1471	0.0843	0.08086	++--
FILIP1L	ENSG00000168386	0.3058	0.1752	0.08095	+---
ANKRD33B	ENSG00000164236	-0.1563	0.0896	0.08101	-+--
FBXO39	ENSG00000177294	0.0721	0.0413	0.08102	++--
OLR1	ENSG00000173391	-0.428	0.2454	0.08119	-+--
ZFAND3	ENSG00000156639	-0.3472	0.1991	0.08122	-++-
SPAG7	ENSG00000091640	0.1184	0.0679	0.08124	++--
KCTD17	ENSG00000100379	0.0986	0.0566	0.08127	++--
OST4	ENSG00000228474	0.4902	0.2813	0.0814	+-+-
MIEF2	ENSG00000177427	0.1765	0.1013	0.08147	+--+
BCKDK	ENSG00000103507	-0.1583	0.0909	0.08154	-+--
ACVR1	ENSG00000115170	-0.0781	0.0449	0.08155	-+++
GLB1L2	ENSG00000149328	-0.1685	0.0968	0.0816	--+-
BATF2	ENSG00000168062	0.3937	0.2261	0.08161	++--
OR52N1	ENSG00000181001	0.1875	0.1077	0.08176	+---
NEBL	ENSG00000078114	-0.0507	0.0291	0.08184	----
OR51D1	ENSG00000197428	-0.0894	0.0514	0.08184	-+++
DEFB116	ENSG00000215545	0.6731	0.3868	0.08184	++-?
ASXL3	ENSG00000141431	0.0707	0.0406	0.08185	++-+
PSMB8	ENSG00000204264	-0.1553	0.0893	0.08185	--+-
ABCG4	ENSG00000172350	-0.0633	0.0364	0.08189	-+--
LARGE2	ENSG00000165905	-0.0584	0.0336	0.08207	-+++
GTSE1	ENSG00000075218	0.1779	0.1024	0.08211	+-++
BTN3A3	ENSG00000111801	-0.0924	0.0531	0.08213	----
CHRNA6	ENSG00000147434	0.1293	0.0744	0.08214	++--
FUNDC1	ENSG00000069509	-0.3362	0.1934	0.08216	----
ZNF260	ENSG00000254004	0.1756	0.101	0.0822	+++-
MYD88	ENSG00000172936	0.8694	0.5003	0.08222	+???
NKG7	ENSG00000105374	0.3046	0.1753	0.08224	+++?
DENND10	ENSG00000119979	-0.1859	0.107	0.08237	-+--
ESAM	ENSG00000149564	0.0977	0.0563	0.08242	+--+
TMEM167A	ENSG00000174695	-0.5526	0.3182	0.08245	---?
TNRC6B	ENSG00000100354	0.0622	0.0358	0.08247	++++
HOXA13	ENSG00000106031	-0.1914	0.1102	0.08248	-++-
GRK3	ENSG00000100077	-0.1238	0.0713	0.0825	--+-
GTF3A	ENSG00000122034	-0.0812	0.0468	0.08259	-+--
TSR3	ENSG00000007520	0.1706	0.0983	0.08262	+-+-
WTIP	ENSG00000142279	0.2039	0.1175	0.08271	+-+-
MKRN3	ENSG00000179455	-0.2144	0.1236	0.08272	----
ZNF250	ENSG00000196150	0.2675	0.1542	0.08272	++--
ARHGEF5	ENSG00000050327	-0.123	0.0709	0.08277	-+-+
NKAIN4	ENSG00000101198	-0.1794	0.1034	0.08277	--+-
RASIP1	ENSG00000105538	-0.0716	0.0413	0.08282	----
SLC27A3	ENSG00000143554	0.0824	0.0475	0.08283	++-+
EPG5	ENSG00000152223	0.0715	0.0412	0.08295	++++
ZKSCAN4	ENSG00000187626	0.1852	0.1068	0.08297	++++
FOXH1	ENSG00000160973	-0.1937	0.1118	0.08303	-++-
DUS4L	ENSG00000105865	0.2301	0.1328	0.08305	+-+-
POF1B	ENSG00000124429	-0.1736	0.1001	0.08306	----
OR11H4	ENSG00000176198	0.0807	0.0466	0.08306	+-+-
TLX3	ENSG00000164438	-0.1219	0.0704	0.0831	-+++
NDUFAF5	ENSG00000101247	-0.1285	0.0742	0.08315	----
STX10	ENSG00000104915	-0.2455	0.1418	0.08338	--+-
HILPDA	ENSG00000135245	-0.4034	0.2332	0.08358	----
CARNMT1	ENSG00000156017	-0.1514	0.0875	0.08361	-++-
ZBTB26	ENSG00000171448	0.3187	0.1842	0.08367	+--?
ZNF473	ENSG00000142528	-0.1279	0.0739	0.08368	--+-
ZPBP	ENSG00000042813	-0.1532	0.0886	0.08371	-+--
CEP170B	ENSG00000099814	0.064	0.037	0.08375	+---
TP53TG3D	ENSG00000205456	-0.6093	0.3524	0.08384	-???
MAP1B	ENSG00000131711	0.0973	0.0563	0.08391	++--
MYL7	ENSG00000106631	0.072	0.0417	0.08399	+++-
PLEKHH1	ENSG00000054690	-0.0568	0.0328	0.084	--++
ARAP2	ENSG00000047365	-0.0871	0.0504	0.08404	--+-
UROC1	ENSG00000159650	0.0578	0.0334	0.08413	+-+-
NAA11	ENSG00000156269	-0.1947	0.1128	0.08424	---+
COLEC11	ENSG00000118004	0.2129	0.1234	0.08433	+-+?
CHERP	ENSG00000085872	0.1074	0.0622	0.08435	+---
MEST	ENSG00000106484	-0.3066	0.1776	0.08439	----
B3GLCT	ENSG00000187676	-0.1567	0.0908	0.08446	--+-
RTCA	ENSG00000137996	0.1634	0.0947	0.08453	+-+-
ABCD2	ENSG00000173208	0.1394	0.0808	0.08453	+-+-
CSTF1	ENSG00000101138	0.3104	0.18	0.08458	+---
WDFY4	ENSG00000128815	0.0675	0.0391	0.08458	++++
TNFAIP8L2	ENSG00000163154	-0.2504	0.1452	0.0846	-++-
NOL9	ENSG00000162408	0.1584	0.0918	0.08467	+++-
RPL3L	ENSG00000140986	0.0412	0.0239	0.08468	+++-
RGS11	ENSG00000076344	0.0655	0.038	0.08469	++--
ARID1A	ENSG00000117713	-0.0682	0.0396	0.08483	----
ITGB6	ENSG00000115221	0.08	0.0465	0.08485	+-+-
CLDN16	ENSG00000113946	0.2397	0.1392	0.08496	+-+-
LPCAT3	ENSG00000111684	0.2536	0.1473	0.08505	++--
EFCAB14	ENSG00000159658	0.1545	0.0897	0.08509	+-+-
NES	ENSG00000132688	0.153	0.0889	0.08513	++++
HTR3D	ENSG00000186090	0.1234	0.0717	0.08513	+++-
ELFN1	ENSG00000225968	0.1267	0.0736	0.08517	++++
NHLRC3	ENSG00000188811	0.0905	0.0526	0.08521	+-++
ZNF235	ENSG00000159917	0.1162	0.0675	0.08522	+-+-
ASAH2	ENSG00000188611	-0.0745	0.0433	0.08534	-+??
SYNJ2	ENSG00000078269	0.0453	0.0263	0.08536	++++
DAPK1	ENSG00000196730	0.0969	0.0564	0.08548	+---
OR4F15	ENSG00000182854	-0.0836	0.0486	0.08558	-++-
ACTA2	ENSG00000107796	-0.406	0.2362	0.08566	-+--
CFAP69	ENSG00000105792	0.1165	0.0678	0.08572	++--
ZNF322	ENSG00000181315	0.0888	0.0517	0.08578	+---
KCNF1	ENSG00000162975	0.3035	0.1767	0.08579	+-+-
GPR153	ENSG00000158292	-0.1222	0.0711	0.08583	---+
QRFPR	ENSG00000186867	-0.1033	0.0601	0.08584	-+-+
NCAM1	ENSG00000149294	-0.0533	0.031	0.08586	--+-
PTAFR	ENSG00000169403	0.1116	0.065	0.08589	+++?
MON1B	ENSG00000103111	0.1482	0.0863	0.08591	++--
MOGS	ENSG00000115275	0.1005	0.0585	0.08594	++--
TMED4	ENSG00000158604	0.2035	0.1185	0.08603	+-+-
MRPS6	ENSG00000243927	-0.232	0.1351	0.08607	----
ATXN2	ENSG00000204842	2.4295	1.4155	0.0861	+???
MPP3	ENSG00000161647	-0.0671	0.0391	0.08629	---+
MKKS	ENSG00000125863	-0.0624	0.0364	0.08637	----
HOXD11	ENSG00000128713	0.2246	0.131	0.08644	++--
KRT32	ENSG00000108759	-0.0689	0.0402	0.08646	--+-
ACTR1A	ENSG00000138107	0.2579	0.1505	0.08662	+-++
TUT1	ENSG00000149016	-0.1343	0.0784	0.08681	---+
AGBL1	ENSG00000273540	0.0967	0.0565	0.08685	++-+
TUFM	ENSG00000178952	-0.1286	0.0751	0.08687	----
RAD51D	ENSG00000185379	0.1367	0.0799	0.08687	+-+-
MAP3K7	ENSG00000135341	-0.1421	0.083	0.08691	----
CCDC13	ENSG00000244607	-0.0751	0.0439	0.08692	-+-+
XYLT2	ENSG00000015532	-0.0462	0.027	0.08697	-++-
EMC10	ENSG00000161671	-0.0867	0.0506	0.08697	--+-
PRAMEF1	ENSG00000116721	-0.459	0.2682	0.08699	-??-
SLC23A3	ENSG00000213901	-0.2517	0.1471	0.08706	--+?
TRIM74	ENSG00000155428	0.3663	0.2142	0.08717	+--?
STYX	ENSG00000198252	-0.158	0.0924	0.08718	-+-?
FANCD2	ENSG00000144554	-0.4068	0.2379	0.08725	---?
DEFB131B	ENSG00000225805	3.7961	2.2201	0.08729	+???
ALG5	ENSG00000120697	-0.2773	0.1622	0.08737	-+--
DCT	ENSG00000080166	-0.1306	0.0764	0.08738	----
CYP26C1	ENSG00000187553	0.1183	0.0692	0.08738	+?-?
H3C1	ENSG00000275714	0.1751	0.1024	0.08738	+---
SMYD2	ENSG00000143499	-0.1282	0.075	0.08745	-++-
CHM	ENSG00000188419	0.1852	0.1084	0.08748	+-+-
DNAJC3	ENSG00000102580	-0.1471	0.0861	0.08749	----
ZNF607	ENSG00000198182	-0.11	0.0644	0.08751	--+-
MRPL1	ENSG00000169288	0.1979	0.1158	0.08757	+++-
ZFP37	ENSG00000136866	0.105	0.0615	0.08771	++--
COX18	ENSG00000163626	0.0571	0.0335	0.08779	+---
OR8J1	ENSG00000172487	-0.1139	0.0667	0.08781	---?
KRT31	ENSG00000094796	0.1546	0.0906	0.08782	+---
BORCS5	ENSG00000165714	-0.1005	0.0589	0.08786	---+
STXBP3	ENSG00000116266	0.2065	0.121	0.08788	++++
TST	ENSG00000128311	0.1704	0.0999	0.08788	+-++
ZNF778	ENSG00000170100	0.0775	0.0454	0.08804	+++-
IFT81	ENSG00000122970	-0.0812	0.0476	0.08805	--++
ATP5F1A	ENSG00000152234	-0.133	0.078	0.08817	--+-
SLITRK4	ENSG00000179542	0.1889	0.1108	0.0882	+-+-
HESX1	ENSG00000163666	-0.1681	0.0986	0.08827	---?
DCLK3	ENSG00000163673	0.141	0.0827	0.08827	++--
ANXA2	ENSG00000182718	0.1478	0.0867	0.08831	+-+-
S100A5	ENSG00000196420	-0.2277	0.1336	0.08839	--+-
LY6G5C	ENSG00000204428	-0.1644	0.0965	0.08844	--+-
LETM1	ENSG00000168924	0.1399	0.0821	0.08848	+++-
CFAP65	ENSG00000181378	-0.0561	0.0329	0.0885	--++
MRPL27	ENSG00000108826	-0.2263	0.1329	0.08858	-++-
ZNF821	ENSG00000102984	-0.1065	0.0625	0.08859	----
MUSK	ENSG00000030304	0.0656	0.0385	0.08869	+---
UPP1	ENSG00000183696	-0.1697	0.0997	0.08871	----
DNAJB14	ENSG00000164031	0.2275	0.1337	0.08873	+-+-
CMTM6	ENSG00000091317	-0.5044	0.2963	0.08875	----
OR4X2	ENSG00000172208	0.1814	0.1066	0.08878	+-++
SULT1A3	ENSG00000261052	0.9244	0.5433	0.08888	+-+?
PCP4L1	ENSG00000248485	0.3751	0.2205	0.08894	+++-
PLK3	ENSG00000173846	0.1033	0.0607	0.08897	++-+
ADORA2A	ENSG00000128271	0.2286	0.1345	0.08904	+-+-
TEKT1	ENSG00000167858	0.071	0.0418	0.08908	+-++
LRRC24	ENSG00000254402	-0.0838	0.0493	0.08911	-++-
C5orf46	ENSG00000178776	-0.7041	0.4142	0.08912	----
ASTL	ENSG00000188886	-0.0945	0.0556	0.08912	---+
SF3A1	ENSG00000099995	0.1281	0.0753	0.08921	+---
SAP30	ENSG00000164105	-0.327	0.1924	0.08922	-+-?
DLX2	ENSG00000115844	0.1705	0.1003	0.08925	++--
ZMYM1	ENSG00000197056	-0.1764	0.1038	0.08925	----
SCO1	ENSG00000133028	-0.212	0.1247	0.08928	-+-?
DLK1	ENSG00000185559	0.1269	0.0747	0.0893	+-+-
KBTBD13	ENSG00000234438	-0.1625	0.0956	0.08932	---+
MDH1B	ENSG00000138400	-0.1816	0.1069	0.08934	----
SERTAD1	ENSG00000197019	-0.2927	0.1723	0.0895	--+-
MADCAM1	ENSG00000099866	-0.169	0.0996	0.0897	-++-
ACOT7	ENSG00000097021	-0.2053	0.121	0.08978	----
MPC2	ENSG00000143158	-0.1872	0.1103	0.08981	---?
SLC17A1	ENSG00000124568	0.1301	0.0767	0.08993	+++-
CST7	ENSG00000077984	0.6305	0.3718	0.08999	+++-
HROB	ENSG00000125319	0.1685	0.0994	0.08999	++--
GAS2L3	ENSG00000139354	-0.1042	0.0615	0.08999	----
SPACDR	ENSG00000185955	-0.3445	0.2032	0.09001	--+?
MSANTD7	ENSG00000284024	-0.19	0.1121	0.09004	----
CACNA1H	ENSG00000196557	0.0367	0.0216	0.09009	+-+-
ASPHD2	ENSG00000128203	0.2212	0.1305	0.09012	+++-
WNT3	ENSG00000108379	-0.3055	0.1803	0.09015	----
EDEM1	ENSG00000134109	0.1232	0.0727	0.09023	++--
CSPG5	ENSG00000114646	-0.1674	0.0988	0.09026	---+
SAMD8	ENSG00000156671	-0.2958	0.1746	0.09026	-+--
CCDC177	ENSG00000267909	0.0651	0.0385	0.09034	+--+
FAM53C	ENSG00000120709	-0.1667	0.0985	0.09045	----
CD300LG	ENSG00000161649	-0.271	0.1601	0.09055	----
L3HYPDH	ENSG00000126790	0.129	0.0762	0.09062	+-++
NDST2	ENSG00000166507	-0.0877	0.0518	0.09062	--++
PRSS3	ENSG00000010438	-0.1515	0.0896	0.0907	-+--
SDHC	ENSG00000143252	0.2766	0.1635	0.0907	+---
BRD7	ENSG00000166164	-0.143	0.0845	0.09073	----
F2RL3	ENSG00000127533	0.1492	0.0882	0.09074	+++-
CCL2	ENSG00000108691	1.0076	0.5959	0.09087	+-??
PAK6	ENSG00000137843	0.0896	0.053	0.09088	++-+
ITGB4	ENSG00000132470	0.0559	0.0331	0.09092	+---
TPSD1	ENSG00000095917	-0.0657	0.0389	0.09102	-+--
SNX15	ENSG00000110025	0.1865	0.1103	0.09102	+++-
DDX52	ENSG00000278053	0.0832	0.0492	0.09102	+-+-
FCMR	ENSG00000162894	-0.2706	0.1601	0.09114	-++-
COQ5	ENSG00000110871	0.2077	0.123	0.09117	+++-
A2M	ENSG00000175899	-0.0682	0.0404	0.09121	-++-
HECA	ENSG00000112406	-0.2544	0.1506	0.09125	-+--
TCEAL1	ENSG00000172465	-0.6724	0.3981	0.09125	--?-
RTP3	ENSG00000163825	-0.2581	0.1529	0.09126	---+
IQCJ	ENSG00000214216	-0.4748	0.2812	0.09128	-++-
TMEM106C	ENSG00000134291	-0.2752	0.163	0.09133	----
AIRE	ENSG00000160224	-0.1331	0.0788	0.09135	--+-
CCNB2	ENSG00000157456	-0.1299	0.077	0.09138	-+--
CD209	ENSG00000090659	0.4047	0.2398	0.09146	+--?
MRPL30	ENSG00000185414	-0.0662	0.0392	0.09166	----
PPP1R3B	ENSG00000173281	-0.2857	0.1694	0.09169	--+-
GORASP1	ENSG00000114745	-0.0536	0.0318	0.09171	-+-+
TAAR5	ENSG00000135569	-0.1293	0.0767	0.09172	---+
GPD1L	ENSG00000152642	-0.174	0.1032	0.09176	----
ZNF488	ENSG00000265763	0.0726	0.043	0.09181	+---
TBX1	ENSG00000184058	-0.2231	0.1323	0.09185	-++-
TDG	ENSG00000139372	0.1889	0.112	0.09186	+++-
BICC1	ENSG00000122870	-0.0897	0.0532	0.09189	-++-
SYF2	ENSG00000117614	-0.1813	0.1076	0.09196	--+-
SMCO3	ENSG00000179256	-0.1099	0.0652	0.09198	--++
TIGD6	ENSG00000164296	0.2613	0.1551	0.092	+++-
CTDSPL2	ENSG00000137770	-0.2211	0.1312	0.09202	--+?
GUCA1A	ENSG00000048545	-0.167	0.0991	0.09208	-+--
KIAA2013	ENSG00000116685	0.0611	0.0363	0.09216	++--
CPN2	ENSG00000178772	-0.2201	0.1307	0.09216	----
TMCC3	ENSG00000057704	-0.0773	0.0459	0.09218	-+++
PDAP1	ENSG00000106244	0.1763	0.1047	0.09218	+-+-
SLC2A12	ENSG00000146411	-0.1624	0.0964	0.09219	-+--
KLHL30	ENSG00000168427	0.0879	0.0522	0.0922	+--+
DPPA3	ENSG00000187569	-1.1281	0.6701	0.09227	-???
NKX2-1	ENSG00000136352	-0.2849	0.1693	0.09234	-++-
CAPZB	ENSG00000077549	0.4208	0.2501	0.09243	++--
DUSP6	ENSG00000139318	-0.1465	0.0871	0.09266	--++
CSTPP1	ENSG00000149179	-0.0818	0.0487	0.09268	-+++
RABAC1	ENSG00000105404	0.2406	0.1431	0.09274	+-++
SMIM22	ENSG00000267795	-0.6843	0.407	0.09275	-+--
CISH	ENSG00000114737	0.0969	0.0577	0.0929	+++-
EPHX2	ENSG00000120915	-0.1019	0.0607	0.09293	---+
TNFSF10	ENSG00000121858	0.2978	0.1772	0.09293	+--?
DEFA3	ENSG00000239839	2.2766	1.3558	0.09311	+?-?
CYBRD1	ENSG00000071967	0.0608	0.0362	0.09313	+-+-
GTF2F2	ENSG00000188342	-0.188	0.1119	0.09313	-+--
MUC12	ENSG00000205277	-0.1069	0.0636	0.09314	-+-+
LYPD6B	ENSG00000150556	0.1307	0.0778	0.09322	++--
AGGF1	ENSG00000164252	-0.1314	0.0783	0.09342	--+-
HAUS8	ENSG00000131351	0.2202	0.1313	0.09358	++++
PPEF1	ENSG00000086717	-0.9736	0.5809	0.09371	-??-
LARGE1	ENSG00000133424	-0.0935	0.0558	0.09375	-+--
ATP2A3	ENSG00000074370	0.0555	0.0331	0.09381	++--
AP4S1	ENSG00000100478	0.3642	0.2174	0.09383	+-+-
OR2J3	ENSG00000204701	-0.2148	0.1282	0.09396	--+-
FBP1	ENSG00000165140	0.1695	0.1012	0.094	++--
SMC6	ENSG00000163029	-0.1536	0.0918	0.09425	--++
FGF10	ENSG00000070193	0.3696	0.221	0.09435	++++
TNFRSF6B	ENSG00000243509	-0.2749	0.1643	0.09438	----
CD3E	ENSG00000198851	-0.2354	0.1408	0.09459	-++-
CDH10	ENSG00000040731	0.1493	0.0893	0.09468	+-+-
RELN	ENSG00000189056	0.0307	0.0184	0.09472	+-++
BIRC6	ENSG00000115760	-0.0407	0.0244	0.09475	-+-+
ZNF675	ENSG00000197372	-0.096	0.0574	0.09478	---+
CCNG2	ENSG00000138764	-0.2164	0.1295	0.0948	--+-
SETMAR	ENSG00000170364	0.126	0.0754	0.0948	++--
LRIT2	ENSG00000204033	0.1171	0.0701	0.09487	+-+-
KRTAP2-1	ENSG00000212725	-0.2679	0.1604	0.09489	--?+
MFSD12	ENSG00000161091	-0.0598	0.0358	0.0949	--+-
LRRC40	ENSG00000066557	-0.0511	0.0306	0.09496	----
POP1	ENSG00000104356	-0.0955	0.0572	0.09503	-+--
CEP19	ENSG00000174007	-0.4679	0.2803	0.09503	-+--
DCTD	ENSG00000129187	-0.1261	0.0755	0.09519	----
DTX2	ENSG00000091073	0.107	0.0642	0.09528	++--
IPPK	ENSG00000127080	-0.0607	0.0364	0.09539	--+-
ARPIN	ENSG00000242498	-0.1813	0.1087	0.09539	--+-
GTF3C2	ENSG00000115207	0.0932	0.0559	0.09542	++++
BAZ2B	ENSG00000123636	-0.0475	0.0285	0.09542	--+-
GNB3	ENSG00000111664	0.1301	0.078	0.09544	+++-
IDO1	ENSG00000131203	-0.2495	0.1497	0.09547	-+--
GPR87	ENSG00000138271	-0.1629	0.0977	0.0955	-+-+
CASKIN1	ENSG00000167971	0.054	0.0324	0.09552	+--+
SCML4	ENSG00000146285	0.1054	0.0632	0.09553	++--
MSH5	ENSG00000204410	0.0934	0.056	0.09557	+---
PHRF1	ENSG00000070047	0.0776	0.0466	0.09559	+-++
HOXC10	ENSG00000180818	-0.1231	0.0739	0.09566	----
MLNR	ENSG00000102539	-0.2297	0.1379	0.09567	---+
C15orf40	ENSG00000169609	0.2682	0.161	0.09579	+-+-
SMS	ENSG00000102172	0.4517	0.2712	0.09582	+++-
KDSR	ENSG00000119537	-0.1727	0.1037	0.09593	----
KAAG1	ENSG00000146049	0.645	0.3875	0.09596	+--?
GRP	ENSG00000134443	0.2771	0.1665	0.09608	+---
WDR25	ENSG00000176473	-0.1559	0.0937	0.09611	----
DEFA4	ENSG00000164821	0.9922	0.5963	0.09614	+---
PCDHB12	ENSG00000120328	0.055	0.0331	0.09618	+-+-
SP140L	ENSG00000185404	0.1213	0.0729	0.09619	+-+-
UFSP2	ENSG00000109775	-0.1797	0.1081	0.09626	-++-
MSTO1	ENSG00000125459	-0.1787	0.1075	0.09633	--++
SH3GLB2	ENSG00000148341	0.0701	0.0422	0.09633	++--
PLEKHB1	ENSG00000021300	0.1527	0.0918	0.09638	+-+-
GTF2H3	ENSG00000111358	-0.1879	0.113	0.09639	----
WASHC2A	ENSG00000099290	-0.0523	0.0315	0.0964	--++
SERTAD3	ENSG00000167565	-0.5468	0.329	0.0965	-+-+
FOXN3	ENSG00000053254	-0.1762	0.1061	0.09655	--++
KAT14	ENSG00000149474	0.4595	0.2765	0.09657	+-??
SCN3B	ENSG00000166257	-0.1587	0.0955	0.09659	-+--
PRR5L	ENSG00000135362	0.1338	0.0806	0.09666	++-+
CRELD2	ENSG00000184164	-0.0687	0.0413	0.09669	-+--
PCDHGB2	ENSG00000253910	-0.0718	0.0432	0.09672	--+-
OPRPN	ENSG00000171199	0.4374	0.2633	0.09675	-?+-
TEPP	ENSG00000159648	0.1913	0.1152	0.09679	++--
YPEL2	ENSG00000175155	0.8177	0.4925	0.09685	+--?
PRKCH	ENSG00000027075	0.0815	0.0491	0.09687	+++-
PDSS1	ENSG00000148459	0.1286	0.0775	0.09689	++++
CXCL6	ENSG00000124875	-0.076	0.0458	0.09697	-++?
GMNC	ENSG00000205835	0.1293	0.0779	0.09698	+++-
GLE1	ENSG00000119392	0.1127	0.0679	0.09703	+++-
LPP	ENSG00000145012	0.0525	0.0316	0.09708	+--+
TIMMDC1	ENSG00000113845	0.2359	0.1422	0.09711	++++
SPIN4	ENSG00000186767	0.4809	0.29	0.0972	+-+?
AMIGO2	ENSG00000139211	0.2084	0.1257	0.09721	+--+
SERPINA6	ENSG00000170099	0.1108	0.0668	0.09722	++--
DEGS1	ENSG00000143753	0.1021	0.0616	0.0973	+-+-
SMIM17	ENSG00000268182	0.1257	0.0759	0.09752	+-+-
SUN5	ENSG00000167098	0.1605	0.097	0.0979	+++-
COX4I2	ENSG00000131055	-0.2044	0.1235	0.09798	--+-
ZDHHC11	ENSG00000188818	0.2567	0.1552	0.09814	++-?
GZMH	ENSG00000100450	-0.1404	0.0849	0.09817	----
MAGEC3	ENSG00000165509	-0.2363	0.1429	0.0982	-+??
TRPV4	ENSG00000111199	-0.1014	0.0613	0.09821	----
TMEM202	ENSG00000187806	0.0753	0.0455	0.09832	+-+-
ARMT1	ENSG00000146476	0.0998	0.0604	0.09843	+-+-
FCAMR	ENSG00000162897	0.0705	0.0427	0.09843	++++
TGM7	ENSG00000159495	0.06	0.0363	0.09852	++++
P3R3URF	ENSG00000250719	0.4464	0.2703	0.09864	++-?
CGB5	ENSG00000189052	-0.4589	0.2779	0.09865	---?
C6orf120	ENSG00000185127	-0.3912	0.2369	0.09874	----
VIP	ENSG00000146469	0.3752	0.2274	0.09891	++++
CD59	ENSG00000085063	1.1119	0.6739	0.09894	+?+?
MTHFS	ENSG00000136371	-0.118	0.0715	0.09894	-+++
TM2D3	ENSG00000184277	-0.1311	0.0795	0.09896	-+++
SDCCAG8	ENSG00000054282	-0.0948	0.0575	0.09907	--+-
DNAAF8	ENSG00000166246	-0.1147	0.0695	0.09907	----
ALOX12B	ENSG00000179477	-0.1511	0.0916	0.09907	----
NRDC	ENSG00000078618	0.081	0.0491	0.09925	+++-
UROD	ENSG00000126088	0.0769	0.0467	0.09925	++-+
RAB20	ENSG00000139832	-0.2045	0.1241	0.09935	-+--
IL17B	ENSG00000127743	0.2044	0.124	0.09936	+---
AKIRIN1	ENSG00000174574	-0.3032	0.184	0.09937	--+?
OR11L1	ENSG00000197591	0.261	0.1584	0.09937	++++
MAPKAPK5	ENSG00000089022	0.157	0.0953	0.0994	+++-
VSIG1	ENSG00000101842	0.3684	0.2236	0.09942	+-+-
IQCB1	ENSG00000173226	0.0764	0.0463	0.09946	+---
C2orf76	ENSG00000186132	0.2907	0.1765	0.09946	+---
ITPRIPL1	ENSG00000198885	0.1401	0.085	0.09947	+--+
PDE8B	ENSG00000113231	-0.1273	0.0773	0.09951	---+
SEPTIN2	ENSG00000168385	0.0826	0.0501	0.09951	+---
FIGNL1	ENSG00000132436	-0.0666	0.0404	0.09954	----
TIMP2	ENSG00000035862	-0.2533	0.1538	0.09966	-++?
PRDX3	ENSG00000165672	-0.1826	0.1109	0.09966	----
CPEB3	ENSG00000107864	-0.13	0.079	0.09987	--+-
CRB2	ENSG00000148204	0.0754	0.0458	0.0999	+++-
SLU7	ENSG00000164609	-0.1459	0.0887	0.09994	--+-
TTC36	ENSG00000172425	0.1513	0.092	0.1	+---
UBE3A	ENSG00000114062	-0.2364	0.1437	0.1001	-++-
SPATA31A1	ENSG00000204849	0.2506	0.1524	0.1001	+++-
EME1	ENSG00000154920	0.1291	0.0785	0.1002	+++-
ITK	ENSG00000113263	-0.1102	0.0671	0.1003	--+-
CAPN7	ENSG00000131375	-0.1513	0.0921	0.1003	-+-+
EDEM2	ENSG00000088298	0.1159	0.0705	0.1004	+-++
KCNK6	ENSG00000099337	-0.2555	0.1555	0.1004	-+--
CNFN	ENSG00000105427	-0.5793	0.3526	0.1004	----
IMMP1L	ENSG00000148950	-0.1718	0.1046	0.1004	----
IFT122	ENSG00000163913	0.0598	0.0364	0.1004	+++-
PSMD12	ENSG00000197170	-0.1931	0.1176	0.1004	-+--
APOBEC3D	ENSG00000243811	-0.2607	0.1587	0.1004	-+--
PYURF	ENSG00000145337	-0.2925	0.1781	0.1005	----
CDKN2C	ENSG00000123080	0.3997	0.2436	0.1007	+--?
CCDC8	ENSG00000169515	-0.1844	0.1124	0.1007	---+
NKX3-1	ENSG00000167034	0.2843	0.1733	0.1008	+---
DKC1	ENSG00000130826	0.3056	0.1863	0.1009	++-?
IL24	ENSG00000162892	0.2281	0.1391	0.1009	+---
TERB2	ENSG00000167014	-0.2314	0.1411	0.101	---+
ASB2	ENSG00000100628	0.1079	0.0658	0.1011	+-++
RRM2B	ENSG00000048392	-0.2309	0.1409	0.1012	----
GNB5	ENSG00000069966	-0.1622	0.099	0.1012	--+-
FRY	ENSG00000073910	-0.0526	0.0321	0.1012	---+
COG1	ENSG00000166685	0.0956	0.0583	0.1012	+++-
SLC30A6	ENSG00000152683	-0.1486	0.0907	0.1013	-+--
NWD1	ENSG00000188039	-0.0503	0.0307	0.1013	-+--
RUNDC3A	ENSG00000108309	-0.1671	0.102	0.1014	-++-
BAIAP3	ENSG00000007516	-0.0497	0.0303	0.1015	--+-
CCNH	ENSG00000134480	0.1725	0.1053	0.1015	+-+-
NANOS2	ENSG00000188425	-0.2447	0.1494	0.1015	---?
ARL14EP	ENSG00000152219	0.3044	0.1859	0.1016	+-+-
LYPD2	ENSG00000197353	-0.3689	0.2254	0.1016	----
NR1H3	ENSG00000025434	-0.1514	0.0925	0.1017	----
EML1	ENSG00000066629	0.1437	0.0878	0.1017	++++
SUPT3H	ENSG00000196284	-0.1076	0.0657	0.1017	----
PPP2R3A	ENSG00000073711	-0.0588	0.0359	0.1018	----
FLNA	ENSG00000196924	-0.0466	0.0285	0.1018	--+-
PCDHGA5	ENSG00000253485	-0.1047	0.064	0.1018	----
CCDC187	ENSG00000260220	-0.1493	0.0912	0.1018	----
PYGO1	ENSG00000171016	-0.1626	0.0994	0.1019	----
MMP9	ENSG00000100985	-0.0761	0.0465	0.102	-+--
SYNPO2L	ENSG00000166317	-0.1086	0.0664	0.102	----
ORM1	ENSG00000229314	0.2289	0.14	0.102	+---
GPC1	ENSG00000063660	0.1108	0.0678	0.1021	+-+-
ESR1	ENSG00000091831	-0.0525	0.0321	0.1021	----
ARL8A	ENSG00000143862	-0.3323	0.2032	0.1021	---?
PEX26	ENSG00000215193	-0.1015	0.0621	0.1021	----
PDCD10	ENSG00000114209	0.2879	0.1761	0.1022	+-+?
IL1R2	ENSG00000115590	-0.1744	0.1067	0.1022	--+-
KNTC1	ENSG00000184445	0.0583	0.0357	0.1022	+---
CDKL3	ENSG00000006837	0.1468	0.0899	0.1024	++++
GABRA1	ENSG00000022355	0.3577	0.2191	0.1026	+--?
CBFB	ENSG00000067955	0.2377	0.1456	0.1026	+-+-
SLC30A5	ENSG00000145740	0.0978	0.0599	0.1026	++++
MCM8	ENSG00000125885	0.1002	0.0614	0.1027	+--+
FUS	ENSG00000089280	-0.1825	0.1119	0.1028	----
NBPF4	ENSG00000196427	0.7004	0.4293	0.1028	+---
RAD9A	ENSG00000172613	0.1083	0.0664	0.1029	+++-
GOLT1B	ENSG00000111711	-0.554	0.3398	0.103	---?
CDKN2D	ENSG00000129355	0.296	0.1816	0.103	++-?
KTN1	ENSG00000126777	-0.0635	0.0389	0.1031	-+-+
GARIN4	ENSG00000162771	0.1222	0.075	0.1031	+++-
RGR	ENSG00000148604	-1.1216	0.6884	0.1032	-?-?
EPS8	ENSG00000151491	0.0422	0.0259	0.1032	++++
ISLR2	ENSG00000167178	0.1799	0.1104	0.1032	+++-
CDCA3	ENSG00000111665	0.2182	0.134	0.1034	+-+-
CHAC2	ENSG00000143942	-0.0955	0.0586	0.1034	-+--
ALG1	ENSG00000033011	-0.0715	0.0439	0.1035	-++-
FFAR2	ENSG00000126262	0.1614	0.0991	0.1036	+++?
C1orf74	ENSG00000162757	0.1551	0.0953	0.1036	+---
ZNF347	ENSG00000197937	-0.1457	0.0895	0.1036	--++
ASL	ENSG00000126522	0.0921	0.0566	0.1037	+-+-
TMEM143	ENSG00000161558	0.1157	0.0711	0.1037	++-+
PLA2G2E	ENSG00000188784	-0.2381	0.1463	0.1037	----
SPATA16	ENSG00000144962	0.1313	0.0807	0.1038	+++-
TCEAL2	ENSG00000184905	-0.669	0.4113	0.1038	---?
C9orf85	ENSG00000155621	-0.0864	0.0531	0.1039	-+--
TTC5	ENSG00000136319	0.1329	0.0818	0.104	+--+
SLC12A8	ENSG00000221955	0.0803	0.0494	0.104	+-+-
SNPH	ENSG00000101298	-0.0768	0.0472	0.1041	-+-+
HOXD9	ENSG00000128709	0.1026	0.0631	0.1041	+++-
GALNT8	ENSG00000130035	0.0866	0.0533	0.1041	+---
ZNF214	ENSG00000149050	0.1926	0.1185	0.1041	+++-
[truncated: 16,382 more rows]

## Sheet: Broad
Gene	Ensembl ID	Effect	StdErr	P-value	Direction (White, Asian, Black, Chinese)
TUBB4B	ENSG00000188229	1.0602	0.2185	1.221e-06	+-+?
MTMR6	ENSG00000139505	0.1845	0.0448	3.838e-05	++++
ALKBH8	ENSG00000137760	0.1267	0.0318	6.87e-05	++-+
OTUB2	ENSG00000089723	-0.4025	0.1023	8.368e-05	--++
TNFRSF9	ENSG00000049249	0.2153	0.055	9.216e-05	+++-
WWC1	ENSG00000113645	-0.1808	0.0466	0.0001042	----
EPHA10	ENSG00000183317	0.1282	0.0341	0.0001671	+-++
MTNR1B	ENSG00000134640	0.1941	0.0526	0.0002236	+-++
CSAD	ENSG00000139631	-0.1082	0.0293	0.0002247	---+
FOXP1	ENSG00000114861	0.1691	0.0459	0.0002285	++++
BCKDHB	ENSG00000083123	0.3441	0.0935	0.0002343	++--
ENSG00000285708	ENSG00000285708	0.1756	0.0484	0.0002852	+++-
CLTC	ENSG00000141367	0.2633	0.0727	0.0002916	+-+-
TRAK1	ENSG00000182606	0.106	0.0296	0.0003431	Gene
FNBP1L	ENSG00000137942	0.2677	0.0753	0.0003794	+++-
OR8J3	ENSG00000167822	0.418	0.1176	0.0003801	+-++
ZNF26	ENSG00000198393	0.2581	0.0735	0.000447	+-++
RIGI	ENSG00000107201	0.1519	0.0436	0.0005022	+++-
RAPGEF4	ENSG00000091428	0.1384	0.0398	0.0005035	++++
CCNYL1	ENSG00000163249	-0.3206	0.0923	0.0005175	----
FAM107B	ENSG00000065809	0.1058	0.0305	0.000527	+--+
DSCAM	ENSG00000171587	0.1509	0.0437	0.0005531	++--
FAM83A	ENSG00000147689	-0.1417	0.0412	0.0005781	--++
EPS8L2	ENSG00000177106	0.146	0.0425	0.0005947	+++-
CCDC184	ENSG00000177875	0.1685	0.0492	0.0006061	++--
GLMN	ENSG00000174842	0.1204	0.0352	0.0006269	+-+-
DNAJC19	ENSG00000205981	0.5543	0.163	0.0006705	++--
BAG3	ENSG00000151929	0.1468	0.0435	0.0007458	++--
NAP1L4	ENSG00000205531	0.2736	0.0812	0.0007483	+--+
EVL	ENSG00000196405	0.2426	0.072	0.0007493	++--
CCM2	ENSG00000136280	0.2193	0.0652	0.0007639	+-+-
USF1	ENSG00000158773	0.3466	0.1035	0.0008085	+-++
UBAP2	ENSG00000137073	0.1116	0.0336	0.0008758	++-+
PMAIP1	ENSG00000141682	-0.8588	0.2581	0.0008777	----
ERC2	ENSG00000187672	0.1256	0.0379	0.0009253	+++-
ENSG00000196826	ENSG00000196826	0.2131	0.0644	0.0009302	+---
CPXM1	ENSG00000088882	-0.109	0.0329	0.0009375	-+--
FAM83D	ENSG00000101447	-0.2699	0.0816	0.0009382	----
FRAT1	ENSG00000165879	-0.4894	0.1483	0.000969	--+-
PEAK1	ENSG00000173517	0.1181	0.0358	0.000979	+-+-
MSRB1	ENSG00000198736	0.1447	0.0441	0.001026	+++-
OS9	ENSG00000135506	-0.218	0.0665	0.001046	--++
ELOVL2	ENSG00000197977	0.393	0.1201	0.001068	+---
TXNDC5	ENSG00000239264	0.1958	0.06	0.001103	++-+
RPL23A	ENSG00000198242	0.3306	0.102	0.001187	++++
NOP16	ENSG00000048162	-0.146	0.0451	0.001206	-+--
KCNA10	ENSG00000143105	0.1375	0.0425	0.001209	+---
AZGP1	ENSG00000160862	0.2764	0.0856	0.00124	+--+
DHRS1	ENSG00000157379	0.2711	0.0847	0.001364	+++-
TOR1AIP1	ENSG00000143337	0.1285	0.0402	0.001403	+-+-
KRTAP2-2	ENSG00000214518	0.5488	0.1719	0.00141	++++
VN1R2	ENSG00000196131	0.1308	0.041	0.001424	++--
FUT4	ENSG00000196371	0.1302	0.0409	0.001434	++++
BTN3A3	ENSG00000111801	-0.1284	0.0404	0.00148	----
CNGA3	ENSG00000144191	-0.0998	0.0316	0.001553	----
NAXD	ENSG00000213995	0.1684	0.0533	0.00157	+++-
TMED6	ENSG00000157315	-0.1439	0.0456	0.001587	-+++
GNG8	ENSG00000167414	0.6328	0.2008	0.001623	++-+
HSD17B4	ENSG00000133835	0.1015	0.0323	0.001655	+++-
ARMS2	ENSG00000254636	0.7761	0.2468	0.001661	+++?
DDX5	ENSG00000108654	0.2851	0.0915	0.00183	+++-
DCUN1D3	ENSG00000188215	0.2949	0.0946	0.001831	++--
SEMG2	ENSG00000124157	0.1436	0.0461	0.001833	+-+-
KLHDC7A	ENSG00000179023	0.1467	0.0471	0.00185	+-++
OR6F1	ENSG00000169214	0.3036	0.0977	0.001892	+-+-
OSBPL6	ENSG00000079156	0.177	0.057	0.001901	++--
NSFL1C	ENSG00000088833	0.1321	0.0426	0.001908	+---
PLEKHG7	ENSG00000187510	-0.1915	0.0619	0.001997	----
PIGL	ENSG00000108474	0.1171	0.0379	0.002026	++-+
GATA6	ENSG00000141448	-0.2762	0.0898	0.002107	-+--
AOAH	ENSG00000136250	-0.1075	0.035	0.002137	----
ZMYM3	ENSG00000147130	0.2661	0.0867	0.002142	+++-
G3BP1	ENSG00000145907	0.2371	0.0773	0.002151	+---
PDS5B	ENSG00000083642	-0.204	0.0668	0.002272	---+
YWHAZ	ENSG00000164924	0.6629	0.2175	0.002302	+-+?
RFX8	ENSG00000196460	0.1135	0.0372	0.002315	++-+
CLK2	ENSG00000176444	0.1445	0.0475	0.002343	++--
FXYD7	ENSG00000221946	0.5557	0.183	0.002388	+--?
ZNF7	ENSG00000147789	0.193	0.0637	0.002427	++++
PTPRH	ENSG00000080031	-0.0845	0.0279	0.002441	----
ZNF536	ENSG00000198597	-0.1408	0.0464	0.002441	----
DNAJC2	ENSG00000105821	0.2567	0.0847	0.002447	+++-
ZNF709	ENSG00000242852	0.1891	0.0626	0.002508	+---
APOOL	ENSG00000155008	0.4771	0.158	0.002529	++-+
SLC27A5	ENSG00000083807	-0.0794	0.0265	0.002704	-++-
POC1A	ENSG00000164087	0.14	0.0467	0.002725	+--+
WFIKKN1	ENSG00000127578	-0.1779	0.0594	0.002728	-+--
TTF2	ENSG00000116830	0.0681	0.0228	0.002747	++++
MAP3K8	ENSG00000107968	-0.3182	0.1063	0.002757	----
AASDH	ENSG00000157426	0.1256	0.042	0.002763	++++
SLC25A16	ENSG00000122912	-0.3896	0.1302	0.002768	---+
ANKRD30B	ENSG00000180777	0.1031	0.0345	0.00284	+++-
CYP4F3	ENSG00000186529	0.0711	0.0239	0.002886	++--
MID1	ENSG00000101871	-0.1989	0.0668	0.0029	---+
ADAMTS18	ENSG00000140873	-0.0764	0.0257	0.002911	-++-
NCOA3	ENSG00000124151	0.116	0.039	0.002935	++-+
SLC18A2	ENSG00000165646	0.2527	0.0851	0.002974	++++
TVP23A	ENSG00000166676	0.2572	0.0866	0.002974	++++
PRSS56	ENSG00000237412	0.1495	0.0503	0.002978	+++-
PYGO2	ENSG00000163348	0.2138	0.0722	0.003083	+-+-
MERTK	ENSG00000153208	-0.1311	0.0443	0.003112	-+++
FDFT1	ENSG00000079459	-0.2039	0.0692	0.003194	--+-
C1orf50	ENSG00000164008	0.2351	0.0797	0.003203	++--
PRR23B	ENSG00000184814	0.1937	0.0657	0.003211	+++-
LUC7L	ENSG00000007392	0.1388	0.0473	0.003324	+---
DSPP	ENSG00000152591	0.99	0.3381	0.003412	++??
ENSG00000270672	ENSG00000270672	0.6215	0.2124	0.003426	+?-?
MAGOHB	ENSG00000111196	-0.5461	0.1866	0.003435	---?
MTCP1	ENSG00000214827	1.1103	0.3798	0.00346	+---
KRT24	ENSG00000167916	0.1626	0.0556	0.003469	+-++
PMM2	ENSG00000140650	0.1098	0.0376	0.00348	++++
THAP4	ENSG00000176946	-0.1884	0.0645	0.003494	--++
EFHD1	ENSG00000115468	-0.2727	0.0934	0.003496	----
GET4	ENSG00000239857	0.24	0.0822	0.003502	+-+-
LDLRAP1	ENSG00000157978	0.191	0.0655	0.003534	++--
PDCD6	ENSG00000249915	0.2239	0.077	0.003665	+++-
ABCG2	ENSG00000118777	-0.1554	0.0535	0.003699	-+--
CD14	ENSG00000170458	0.2432	0.0839	0.003757	++++
PRKCB	ENSG00000166501	-0.1878	0.0649	0.003811	-+--
MYL2	ENSG00000111245	0.2881	0.0998	0.003878	++-?
OLR1	ENSG00000173391	-0.5192	0.1804	0.004009	-++-
KCTD11	ENSG00000213859	-0.4566	0.1589	0.004053	-+--
GTF3C1	ENSG00000077235	-0.1071	0.0373	0.004068	----
ZNF717	ENSG00000227124	-0.0865	0.0302	0.004142	-+--
ZC3H6	ENSG00000188177	0.0937	0.0327	0.004151	++--
LPP	ENSG00000145012	0.0726	0.0254	0.004301	+---
DDX60L	ENSG00000181381	0.0906	0.0317	0.004309	+---
SMIM6	ENSG00000259120	0.5255	0.1842	0.004325	+---
SMAD6	ENSG00000137834	-0.2168	0.076	0.004328	----
FAM229B	ENSG00000203778	0.691	0.2426	0.004394	+-++
WDR4	ENSG00000160193	0.1456	0.0511	0.004395	++--
OR1M1	ENSG00000170929	0.1746	0.0615	0.004501	+---
RASA3	ENSG00000185989	0.128	0.0451	0.004558	+++-
PIEZO2	ENSG00000154864	-0.0723	0.0255	0.004575	-+--
MAP6D1	ENSG00000180834	0.3098	0.1093	0.004596	++++
TPI1	ENSG00000111669	0.1291	0.0457	0.004709	++++
WDR44	ENSG00000131725	-0.3363	0.1192	0.004789	----
SHISA6	ENSG00000188803	0.0955	0.0339	0.004854	++++
SEC14L3	ENSG00000100012	-0.1746	0.062	0.004864	---+
ZHX3	ENSG00000174306	-0.104	0.0371	0.005026	--+-
ASB5	ENSG00000164122	0.2249	0.0803	0.00509	+++-
TET2	ENSG00000168769	0.0865	0.0309	0.005114	+-++
ETF1	ENSG00000120705	0.5971	0.2133	0.005116	++--
EEF1AKMT1	ENSG00000150456	-0.2344	0.0838	0.005135	-+--
KLHL35	ENSG00000149243	0.107	0.0382	0.005157	++-+
LRRC47	ENSG00000130764	-0.1117	0.0399	0.005157	----
LYPD6	ENSG00000187123	0.2608	0.0933	0.005194	++--
ZNF225	ENSG00000256294	0.1058	0.0379	0.005223	+++-
SUGT1	ENSG00000165416	-0.3777	0.1354	0.005268	---+
CHD2	ENSG00000173575	-0.1175	0.0422	0.005328	----
KRT74	ENSG00000170484	-0.1008	0.0362	0.005356	-+--
MSTO1	ENSG00000125459	-0.2142	0.077	0.005413	--+-
ALPP	ENSG00000163283	0.1487	0.0535	0.005444	++++
SORT1	ENSG00000134243	-0.0979	0.0353	0.005523	--+-
FNTB	ENSG00000257365	0.1486	0.0536	0.005544	+--+
JAKMIP2	ENSG00000176049	0.1932	0.0697	0.005599	+--+
MCF2L	ENSG00000126217	0.0662	0.0239	0.00567	++++
SLC34A1	ENSG00000131183	0.116	0.0419	0.00567	++--
ANP32E	ENSG00000143401	-0.198	0.0716	0.005698	-+--
RHAG	ENSG00000112077	0.2058	0.0745	0.005751	+--?
GPR155	ENSG00000163328	0.1875	0.068	0.005842	++-+
CYP1A1	ENSG00000140465	0.121	0.0439	0.005857	+++-
STMP1	ENSG00000243317	0.7546	0.274	0.005892	+++?
PLOD1	ENSG00000083444	-0.0845	0.0307	0.005976	---+
PIERCE1	ENSG00000160345	0.4084	0.1494	0.006279	+--?
ARL13A	ENSG00000174225	0.1919	0.0702	0.006293	+--+
APLN	ENSG00000171388	0.6224	0.228	0.006332	+++-
SEPTIN4	ENSG00000108387	-0.1625	0.0596	0.006391	-+--
HEATR6	ENSG00000068097	0.1368	0.0502	0.006396	+-+-
MED8	ENSG00000159479	-0.246	0.0904	0.006475	--+-
MAP1LC3B	ENSG00000140941	0.2948	0.1083	0.006483	+++-
ZMYND8	ENSG00000101040	0.144	0.0529	0.006515	++++
ATP5IF1	ENSG00000130770	0.4364	0.1605	0.006545	+--?
ENSG00000269533	ENSG00000269533	0.261	0.096	0.006562	+-+-
TMEM38A	ENSG00000072954	0.1909	0.0702	0.006572	++--
PRSS55	ENSG00000184647	0.108	0.0398	0.00664	+-++
CCL14	ENSG00000276409	-0.3066	0.113	0.006648	----
PRSS1	ENSG00000204983	0.3288	0.1212	0.006668	++++
TMEM117	ENSG00000139173	-0.1286	0.0474	0.006679	----
D2HGDH	ENSG00000180902	0.0819	0.0302	0.006701	++--
SPATA24	ENSG00000170469	0.1086	0.0401	0.006749	+-+-
FADS3	ENSG00000221968	0.2	0.0739	0.006796	+---
KIFBP	ENSG00000198954	-0.1023	0.0378	0.006803	--+-
OLFM2	ENSG00000105088	0.2275	0.0841	0.006822	+-+-
RGS20	ENSG00000147509	-0.2505	0.0926	0.006822	-+--
ZBTB7C	ENSG00000184828	-0.0841	0.0311	0.006916	-+--
FABP4	ENSG00000170323	0.2129	0.0789	0.006937	+-+-
ENSG00000260272	ENSG00000260272	0.1325	0.0492	0.007042	++++
HCFC1	ENSG00000172534	0.1001	0.0373	0.007301	+---
ZNF195	ENSG00000005801	0.2363	0.0882	0.007345	++++
ENSG00000267001	ENSG00000267001	0.6467	0.2416	0.007443	+--?
OR2AT4	ENSG00000171561	0.1219	0.0457	0.007614	++--
PODN	ENSG00000174348	0.0689	0.0258	0.007712	++--
ARMCX1	ENSG00000126947	0.3223	0.1212	0.007837	++--
HSPBAP1	ENSG00000169087	0.202	0.076	0.007857	+-++
SPRR1A	ENSG00000169474	0.4421	0.1665	0.007931	+++?
RPS7	ENSG00000171863	0.4987	0.188	0.007983	+---
SPATA6L	ENSG00000106686	-0.1358	0.0513	0.008077	---+
PRKAA2	ENSG00000162409	-0.2377	0.0899	0.008202	--+-
ZNF846	ENSG00000196605	-0.0836	0.0316	0.008226	----
SULT1A3	ENSG00000261052	0.8878	0.3361	0.008265	+-+?
MFAP5	ENSG00000197614	-0.2728	0.1033	0.00827	-+--
GOSR1	ENSG00000108587	0.2381	0.0903	0.00836	+++-
SNAPC2	ENSG00000104976	0.1696	0.0645	0.008531	+-++
ALKAL1	ENSG00000196711	0.3617	0.1376	0.008586	+-+-
PGM3	ENSG00000013375	0.2287	0.087	0.008595	+-+-
IFT22	ENSG00000128581	0.2644	0.1006	0.008596	+---
ZCCHC12	ENSG00000174460	0.2015	0.0767	0.008621	+-+-
ATF4	ENSG00000128272	0.1162	0.0443	0.008652	++++
GBF1	ENSG00000107862	-0.1075	0.041	0.008705	----
NDUFB1	ENSG00000183648	0.1899	0.0725	0.008844	+++?
IQGAP2	ENSG00000145703	-0.0844	0.0323	0.008879	----
TMEM125	ENSG00000179178	0.1028	0.0393	0.009007	+---
SLC22A17	ENSG00000092096	0.1545	0.0592	0.009024	++-+
SYTL1	ENSG00000142765	0.1584	0.0607	0.009106	++++
GATM	ENSG00000171766	0.2044	0.0785	0.00924	+---
SH3BGRL3	ENSG00000142669	0.4475	0.1719	0.009257	++-?
NATD1	ENSG00000274180	0.4331	0.1665	0.009293	++++
DSG3	ENSG00000134757	0.0903	0.0347	0.009319	++-+
DMRTC1	ENSG00000269502	0.7089	0.2727	0.009333	+-?+
ADAM21	ENSG00000139985	0.1519	0.0585	0.009372	++++
RBM18	ENSG00000119446	-0.423	0.1628	0.009394	--+-
MYO7A	ENSG00000137474	-0.0512	0.0197	0.009532	----
LRRC8D	ENSG00000171492	0.2447	0.0946	0.009682	+++-
RPP21	ENSG00000241370	0.2251	0.0871	0.009741	+-+-
TAF5L	ENSG00000135801	0.0863	0.0335	0.009943	++--
DCDC1	ENSG00000170959	-0.0706	0.0274	0.01001	-++-
ENPP5	ENSG00000112796	-0.0937	0.0364	0.01001	--+-
SH3RF1	ENSG00000154447	0.1145	0.0444	0.01002	+++-
C10orf95	ENSG00000120055	-0.3666	0.1425	0.01012	----
EIF4A1	ENSG00000161960	-0.6619	0.2574	0.01014	----
CREB3L2	ENSG00000182158	0.164	0.0639	0.01021	++--
IGSF23	ENSG00000216588	-0.1618	0.063	0.01024	-+--
FZD4	ENSG00000174804	-0.2013	0.0785	0.0103	----
RGPD3	ENSG00000153165	-0.0674	0.0263	0.01031	----
CSF1R	ENSG00000182578	0.0981	0.0383	0.01037	+-++
GPR157	ENSG00000180758	-0.193	0.0753	0.01038	--+-
H4C12	ENSG00000273542	0.4874	0.1902	0.01039	+---
DIO2	ENSG00000211448	-0.2722	0.1063	0.01046	--+-
LHFPL3	ENSG00000187416	0.2499	0.0976	0.01049	+++-
TRIO	ENSG00000038382	-0.0718	0.028	0.01052	--+-
BSND	ENSG00000162399	0.6216	0.2435	0.01068	++-?
KCNH2	ENSG00000055118	0.112	0.0439	0.01079	+-++
DCAF10	ENSG00000122741	0.1241	0.0487	0.01081	++--
ODF4	ENSG00000184650	-0.5439	0.2135	0.01083	----
PRRX1	ENSG00000116132	0.3139	0.1233	0.01088	++--
CXCL3	ENSG00000163734	0.4785	0.1879	0.0109	+++-
CHRM4	ENSG00000180720	0.1856	0.0729	0.01094	+--?
HES5	ENSG00000197921	0.2158	0.0848	0.01094	+++-
FRMPD3	ENSG00000147234	0.099	0.0389	0.011	++++
PAGE5	ENSG00000158639	0.4178	0.1644	0.01102	++--
RPL3L	ENSG00000140986	0.0497	0.0195	0.01103	++--
FNDC7	ENSG00000143107	-0.1063	0.0419	0.01106	--++
B3GNT7	ENSG00000156966	-0.2239	0.0881	0.01109	--+-
NALCN	ENSG00000102452	0.1175	0.0463	0.01122	+++-
RIBC1	ENSG00000158423	0.2521	0.0995	0.01133	+---
LPAR4	ENSG00000147145	0.0892	0.0352	0.01135	++--
CCDC80	ENSG00000091986	-0.0917	0.0362	0.01136	-++-
MSLN	ENSG00000102854	0.0703	0.0278	0.01145	++--
NCDN	ENSG00000020129	0.2007	0.0794	0.01146	++--
SERTAD3	ENSG00000167565	-0.6022	0.2383	0.01149	---+
C1QTNF9	ENSG00000240654	-0.2971	0.1176	0.0115	----
TMEM121B	ENSG00000183307	0.1184	0.0469	0.01153	+--+
LONRF2	ENSG00000170500	0.0978	0.0387	0.01155	+++-
SPACA9	ENSG00000165698	-0.2395	0.0949	0.01163	--+-
CNNM2	ENSG00000148842	0.1916	0.0761	0.01176	+-+-
MIB1	ENSG00000101752	0.1593	0.0633	0.01185	+-+-
P2RY2	ENSG00000175591	-0.1184	0.0471	0.01187	----
RAPGEF5	ENSG00000136237	-0.1438	0.0571	0.01188	----
PEX5L	ENSG00000114757	0.1324	0.0526	0.01191	++++
APOL4	ENSG00000100336	0.2415	0.096	0.01192	+-++
CEP89	ENSG00000121289	0.0797	0.0317	0.01194	+++-
ATP6V1B2	ENSG00000147416	-0.355	0.1413	0.01199	--+-
TMEM218	ENSG00000150433	0.1781	0.0709	0.01201	++++
BUB3	ENSG00000154473	0.3692	0.1471	0.01209	+-+-
KRT76	ENSG00000185069	0.0533	0.0212	0.01211	+--+
PTAFR	ENSG00000169403	0.1405	0.056	0.01216	+++-
MUSTN1	ENSG00000272573	0.2212	0.0882	0.01219	+++-
PAX8	ENSG00000125618	-0.1615	0.0644	0.01219	----
STX6	ENSG00000135823	-0.2264	0.0903	0.0122	--+-
C22orf42	ENSG00000205856	0.1641	0.0655	0.01222	+---
NAA35	ENSG00000135040	0.1372	0.0548	0.01231	++--
ICMT	ENSG00000116237	0.1101	0.0441	0.01247	+-+-
PDILT	ENSG00000169340	-0.127	0.0509	0.01253	--++
BACH2	ENSG00000112182	-0.1107	0.0443	0.01255	---+
USP46	ENSG00000109189	-0.3835	0.1537	0.0126	-+--
MYOF	ENSG00000138119	0.0527	0.0211	0.01267	+-+-
ZNF124	ENSG00000196418	0.1403	0.0563	0.01273	+++-
SLC38A1	ENSG00000111371	-0.1344	0.054	0.01278	---+
XRRA1	ENSG00000166435	0.1133	0.0455	0.0128	++--
TNKS2	ENSG00000107854	-0.1236	0.0497	0.01285	----
RALGPS2	ENSG00000116191	0.2208	0.0888	0.01289	++--
SUPT5H	ENSG00000196235	0.167	0.0672	0.01295	+++-
SLC17A1	ENSG00000124568	0.1587	0.0639	0.013	+-+-
ZNF627	ENSG00000198551	-0.1964	0.0791	0.01301	-+-+
RSAD1	ENSG00000136444	0.1402	0.0565	0.01305	+++-
CDCA4	ENSG00000170779	-0.4144	0.167	0.01306	-+--
OR2AK2	ENSG00000187080	0.1331	0.0536	0.01307	++-+
KLRC3	ENSG00000205810	0.4929	0.1986	0.01308	+++-
RAPSN	ENSG00000165917	-0.1052	0.0424	0.0131	-+--
TCF12	ENSG00000140262	0.1363	0.0549	0.01313	+++-
KRBOX4	ENSG00000147121	0.4147	0.1673	0.0132	+-+?
CDK17	ENSG00000059758	0.1946	0.0786	0.01329	+-++
ZNF471	ENSG00000196263	0.0845	0.0343	0.01362	++--
TEC	ENSG00000135605	-0.2068	0.0839	0.0137	-+--
CAND2	ENSG00000144712	0.0523	0.0212	0.01386	++++
ERH	ENSG00000100632	1.0829	0.4405	0.01396	+???
B3GNT8	ENSG00000177191	0.1132	0.0461	0.01398	+-++
DIMT1	ENSG00000086189	0.2708	0.1102	0.01399	++--
ACTR3B	ENSG00000133627	0.2779	0.1131	0.01402	+--+
PATL1	ENSG00000166889	0.0969	0.0395	0.01408	++++
SPTLC3	ENSG00000172296	0.1806	0.0736	0.0141	+-+-
MOK	ENSG00000080823	0.0827	0.0337	0.01414	+-+-
RPN2	ENSG00000118705	0.1725	0.0703	0.01415	++++
PCSK1	ENSG00000175426	-0.1765	0.0719	0.01418	-++-
AP1M1	ENSG00000072958	0.261	0.1065	0.01426	+++-
KRT13	ENSG00000171401	0.0878	0.0359	0.01436	++-+
RAB6C	ENSG00000222014	0.0871	0.0356	0.01436	++--
CCR8	ENSG00000179934	-0.2118	0.0865	0.01442	----
BAK1	ENSG00000030110	0.2258	0.0924	0.0145	++-+
C12orf40	ENSG00000180116	-0.2224	0.091	0.0145	----
ALKBH7	ENSG00000125652	-0.328	0.1342	0.01451	-+--
COLEC12	ENSG00000158270	-0.0864	0.0353	0.01451	---+
ZNF490	ENSG00000188033	0.2016	0.0825	0.01459	++-+
HRCT1	ENSG00000196196	-0.2361	0.0967	0.01465	-+++
ANXA4	ENSG00000196975	0.1287	0.0528	0.01469	+--+
TPST2	ENSG00000128294	-0.0994	0.0408	0.01483	--+-
SCN8A	ENSG00000196876	-0.1703	0.07	0.01499	-+--
DHX57	ENSG00000163214	0.0538	0.0221	0.01504	+++-
ENSG00000282988	ENSG00000282988	-0.2558	0.1053	0.0151	----
OR2T3	ENSG00000196539	0.0925	0.0381	0.01521	+-+-
ZNF888	ENSG00000213793	-0.1288	0.0531	0.01532	--+-
PDE4DIP	ENSG00000178104	0.0659	0.0272	0.01534	++++
SETD9	ENSG00000155542	-0.3021	0.1246	0.01535	---+
RBM44	ENSG00000177483	-0.0944	0.039	0.01543	-++-
TMEM161B	ENSG00000164180	-0.1916	0.0791	0.01545	----
GALNT12	ENSG00000119514	0.1066	0.044	0.01546	+++-
RPRM	ENSG00000177519	0.3827	0.1581	0.01548	++--
MYO1H	ENSG00000174527	0.0952	0.0393	0.01552	++--
LENG1	ENSG00000105617	-0.1666	0.0689	0.01558	----
TMEM14B	ENSG00000137210	-0.0888	0.0367	0.0156	-++-
ANK3	ENSG00000151150	-0.0352	0.0146	0.01562	----
IFTAP	ENSG00000166352	-0.2043	0.0846	0.01578	--++
HNRNPCL2	ENSG00000275774	0.1166	0.0483	0.01581	+-+-
HPGDS	ENSG00000163106	0.0952	0.0395	0.01583	++--
CSDC2	ENSG00000172346	0.3304	0.137	0.0159	+++-
DLGAP2	ENSG00000198010	0.067	0.0278	0.016	+++-
SMC5	ENSG00000198887	-0.1275	0.053	0.01604	-+--
GNB1	ENSG00000078369	-0.6026	0.2503	0.01608	----
GRM5	ENSG00000168959	-0.1301	0.0541	0.01626	-+++
MAP6	ENSG00000171533	0.1239	0.0516	0.0163	++++
AIMP2	ENSG00000106305	-0.1705	0.071	0.01631	-+-+
PRSS35	ENSG00000146250	0.1989	0.0828	0.01635	++--
PPP1R9A	ENSG00000158528	-0.1115	0.0464	0.01637	--+-
ZMIZ2	ENSG00000122515	-0.0864	0.036	0.0164	--++
S100A11	ENSG00000163191	0.1789	0.0746	0.01644	+++?
ETV4	ENSG00000175832	-0.1171	0.0488	0.01645	----
DNTTIP1	ENSG00000101457	0.2049	0.0855	0.01648	+++-
UBE2H	ENSG00000186591	0.7467	0.3115	0.01651	+-??
KCNA1	ENSG00000111262	0.2229	0.0931	0.01664	++++
ZNF229	ENSG00000278318	0.1145	0.0479	0.01673	+-+-
JCHAIN	ENSG00000132465	-0.6208	0.2597	0.01682	----
ARPC5L	ENSG00000136950	-0.3555	0.1487	0.01683	--+-
JAM2	ENSG00000154721	0.2119	0.0887	0.01684	++-+
KICS2	ENSG00000174206	0.2075	0.0868	0.01688	+-+-
CDH18	ENSG00000145526	-0.1547	0.0648	0.01698	-+--
IRS1	ENSG00000169047	0.0878	0.0368	0.01702	++++
NDP	ENSG00000124479	-0.7395	0.3099	0.01702	---+
ADAMTS19	ENSG00000145808	-0.0791	0.0332	0.01703	-+-+
HTR1B	ENSG00000135312	-0.2992	0.1255	0.01711	--+-
POU2AF2	ENSG00000150750	0.2089	0.0876	0.01712	+++-
COL11A2	ENSG00000204248	0.0657	0.0276	0.01719	++++
SH2B3	ENSG00000111252	-0.1154	0.0484	0.01721	--++
CDT1	ENSG00000167513	0.0766	0.0322	0.01726	+-++
MRPL35	ENSG00000132313	-0.3574	0.1501	0.01728	----
NDUFAF5	ENSG00000101247	-0.1697	0.0713	0.01732	----
OR4D6	ENSG00000166884	0.139	0.0585	0.01737	+++-
MC1R	ENSG00000258839	0.0704	0.0296	0.01752	+-+-
CERS5	ENSG00000139624	-0.0971	0.0409	0.0176	-++?
BIN1	ENSG00000136717	0.154	0.0649	0.01767	++--
SDF4	ENSG00000078808	0.1591	0.067	0.01767	++++
CLDN34	ENSG00000234469	0.2794	0.1178	0.01772	++-+
IFNB1	ENSG00000171855	-0.3542	0.1495	0.01782	---?
TNMD	ENSG00000000005	0.1658	0.07	0.01786	+++-
SCAI	ENSG00000173611	0.2338	0.0987	0.01787	+++-
SNX22	ENSG00000157734	0.2319	0.098	0.01793	+--+
IQCF1	ENSG00000173389	0.2026	0.0857	0.0181	+++-
GSPT1	ENSG00000103342	-0.108	0.0457	0.01811	-+--
DHRS7B	ENSG00000109016	0.2217	0.0939	0.01821	++-+
KCNJ5-AS1	ENSG00000174370	-0.3169	0.1343	0.0183	-++?
ZNF41	ENSG00000147124	0.061	0.0259	0.01841	+-++
SMTNL1	ENSG00000214872	0.1891	0.0802	0.01842	++--
MRPS22	ENSG00000175110	0.1018	0.0432	0.01843	++-+
NAA50	ENSG00000121579	-0.3226	0.1369	0.01844	---?
TOMM20	ENSG00000173726	0.5807	0.2464	0.01845	++--
CCDC121	ENSG00000176714	0.0793	0.0337	0.01864	+--+
ZNF687	ENSG00000143373	0.076	0.0323	0.01864	+++-
ZNF695	ENSG00000197472	0.0896	0.0381	0.01867	+--+
KRT2	ENSG00000172867	0.0941	0.04	0.01873	++-+
HS6ST3	ENSG00000185352	0.0988	0.042	0.01874	+-+-
KDM2A	ENSG00000173120	-0.2008	0.0855	0.01887	--+-
MSX2	ENSG00000120149	0.3401	0.1449	0.01888	+++-
CERS3	ENSG00000154227	-0.1943	0.0828	0.01895	----
MYOC	ENSG00000034971	-0.0878	0.0374	0.01899	-+++
TINAG	ENSG00000137251	-0.1526	0.0651	0.01908	-+++
ARPC1A	ENSG00000241685	-0.286	0.122	0.0191	----
NDUFB4	ENSG00000065518	-0.4155	0.1773	0.0191	----
TMEM131L	ENSG00000121210	0.0516	0.022	0.01911	+++-
CFAP45	ENSG00000213085	-0.1053	0.045	0.01922	-+-+
MCMDC2	ENSG00000178460	0.1262	0.0539	0.01926	+-++
NT5DC1	ENSG00000178425	0.1252	0.0535	0.01939	+-+-
PDLIM4	ENSG00000131435	0.1271	0.0544	0.01941	++--
CEP70	ENSG00000114107	-0.1176	0.0504	0.01949	-+--
AP1S3	ENSG00000152056	0.0979	0.0419	0.01951	+---
SHKBP1	ENSG00000160410	0.1214	0.052	0.01953	++++
CCDC50	ENSG00000152492	-0.0963	0.0412	0.01955	----
ZNF433	ENSG00000197647	0.1245	0.0533	0.01958	++++
SLC12A6	ENSG00000140199	-0.1486	0.0637	0.01967	--+-
CAPN5	ENSG00000149260	-0.086	0.0369	0.01975	-++-
HEXB	ENSG00000049860	0.1323	0.0568	0.01976	++--
RMND5A	ENSG00000153561	0.3575	0.1535	0.01984	+--+
FER	ENSG00000151422	-0.079	0.0339	0.01985	--+-
SHROOM4	ENSG00000158352	-0.0615	0.0264	0.01986	-+--
DDX6	ENSG00000110367	-0.2856	0.1227	0.01996	---?
AP3B1	ENSG00000132842	-0.0625	0.0269	0.01997	-+-+
MRTFA	ENSG00000196588	0.1063	0.0457	0.02003	+++-
AVPR1B	ENSG00000198049	-0.0874	0.0376	0.0201	-+-+
BRPF3	ENSG00000096070	-0.0708	0.0305	0.0202	----
TRIP6	ENSG00000087077	-0.1053	0.0453	0.02022	-+--
SPATA46	ENSG00000171722	-0.1657	0.0714	0.02035	----
CENPK	ENSG00000123219	-0.1879	0.081	0.02038	----
RHEBL1	ENSG00000167550	0.2991	0.1292	0.02061	+-+-
OSCP1	ENSG00000116885	0.2116	0.0915	0.02075	++--
GOLM1	ENSG00000135052	0.0735	0.0318	0.02077	+-+-
PPARD	ENSG00000112033	0.1863	0.0806	0.02081	++-+
MBLAC1	ENSG00000214309	-0.1504	0.0651	0.02084	--+-
BARD1	ENSG00000138376	-0.0631	0.0273	0.02088	--+-
RCC1	ENSG00000180198	0.2268	0.0982	0.02089	++--
GNA12	ENSG00000146535	0.1944	0.0842	0.02092	+--+
CFAP206	ENSG00000272514	0.0699	0.0303	0.02113	++++
FRRS1L	ENSG00000260230	-0.2522	0.1094	0.02117	----
THEM5	ENSG00000196407	0.3078	0.1335	0.02118	+++-
KIF25	ENSG00000125337	-0.1518	0.0659	0.02121	--+-
HMSD	ENSG00000221887	0.2675	0.1161	0.02124	++-?
ZNF648	ENSG00000179930	-0.1199	0.0521	0.02127	-+-+
NEU1	ENSG00000204386	-0.2087	0.0907	0.02134	--+-
NAT16	ENSG00000167011	0.205	0.0893	0.02166	+++-
MYO18A	ENSG00000196535	-0.0427	0.0186	0.02168	--++
MYO1E	ENSG00000157483	-0.0712	0.031	0.02168	-++-
F7	ENSG00000057593	-0.1616	0.0704	0.0217	---+
DMAC2L	ENSG00000125375	0.1343	0.0586	0.02179	+-++
MBTPS2	ENSG00000012174	0.2167	0.0945	0.02188	+++-
PRXL2A	ENSG00000122378	0.2711	0.1183	0.02189	+++-
GIPC1	ENSG00000123159	0.1108	0.0484	0.02193	+++-
KRTAP5-4	ENSG00000241598	0.0702	0.0306	0.02193	++--
VPS4B	ENSG00000119541	-0.0911	0.0397	0.02195	----
GZMB	ENSG00000100453	0.2547	0.1112	0.02204	++--
HSCB	ENSG00000100209	-0.148	0.0647	0.02206	--+-
ATAD2	ENSG00000156802	-0.0665	0.029	0.02207	-+--
EPHA1	ENSG00000146904	0.0816	0.0357	0.02208	++++
SLC19A1	ENSG00000173638	-0.1187	0.0519	0.02217	-+--
DNA2	ENSG00000138346	0.0676	0.0295	0.02222	++++
TSPYL6	ENSG00000178021	-0.2074	0.0907	0.02229	-+--
PALM	ENSG00000099864	0.0794	0.0348	0.02232	++--
SLC4A3	ENSG00000114923	0.0682	0.0299	0.0225	+-++
HELT	ENSG00000187821	-0.2028	0.0889	0.02255	----
MBD4	ENSG00000129071	0.0712	0.0312	0.02258	+--+
TSHB	ENSG00000134200	0.2509	0.1101	0.0227	+-+-
LIMA1	ENSG00000050405	0.1473	0.0647	0.02273	++--
VAMP1	ENSG00000139190	0.1136	0.0499	0.02275	+-+?
FGF10	ENSG00000070193	0.4372	0.192	0.02277	++++
COX16	ENSG00000133983	0.3057	0.1343	0.02281	+++-
CORO1A	ENSG00000102879	0.1361	0.0598	0.02287	+---
DMTF1	ENSG00000135164	0.1635	0.0718	0.02287	+---
BTG2	ENSG00000159388	0.3718	0.1636	0.02304	++++
KANK1	ENSG00000107104	-0.0542	0.0238	0.02311	----
ATP1B4	ENSG00000101892	-0.205	0.0902	0.02312	--+-
SYNM	ENSG00000182253	-0.0532	0.0234	0.02312	-+-+
FAM166C	ENSG00000173557	0.1554	0.0684	0.02313	+-+-
SH3GL2	ENSG00000107295	0.2338	0.103	0.02313	++--
ARHGAP10	ENSG00000071205	-0.0852	0.0376	0.02331	-++-
IFNE	ENSG00000184995	-0.1728	0.0762	0.02331	-++-
ENSG00000198211	ENSG00000198211	0.0708	0.0312	0.02335	+-+-
STAT1	ENSG00000115415	0.1213	0.0535	0.02341	+++?
AGO1	ENSG00000092847	0.2576	0.1137	0.02346	+--+
KIF13A	ENSG00000137177	-0.0499	0.022	0.02357	----
KRTAP19-3	ENSG00000244025	-0.4413	0.195	0.02364	----
CLIP2	ENSG00000106665	-0.066	0.0292	0.02367	--++
CCL4	ENSG00000275302	-0.1886	0.0834	0.02369	--+-
TINF2	ENSG00000092330	0.1604	0.0709	0.02373	+++-
CAMK1G	ENSG00000008118	-0.1235	0.0546	0.02382	---+
CTSH	ENSG00000103811	0.2154	0.0953	0.02383	++++
REN	ENSG00000143839	-0.214	0.0948	0.02395	--+-
IL4	ENSG00000113520	0.3488	0.1545	0.02399	++++
ABCG1	ENSG00000160179	0.1218	0.054	0.02411	++++
DOCK5	ENSG00000147459	0.0575	0.0255	0.02418	++--
FGF4	ENSG00000075388	0.0905	0.0402	0.0242	+-+-
ACTL6B	ENSG00000077080	0.3302	0.1466	0.02426	+--+
GRIP2	ENSG00000144596	-0.0721	0.032	0.02435	--+-
TIGD4	ENSG00000169989	-0.0809	0.0359	0.02435	----
LZTS3	ENSG00000088899	0.0964	0.0428	0.02439	+++-
SETDB2	ENSG00000136169	0.1627	0.0724	0.02452	++-+
APBB1	ENSG00000166313	0.0623	0.0277	0.02461	++++
ARHGAP25	ENSG00000163219	-0.0853	0.038	0.02465	-+++
HSPA13	ENSG00000155304	-0.1443	0.0642	0.02471	--+-
SYNDIG1	ENSG00000101463	0.2015	0.0897	0.02471	+++-
NAA25	ENSG00000111300	0.1159	0.0516	0.02477	+++-
IKZF3	ENSG00000161405	0.1682	0.075	0.02488	+++-
HDAC9	ENSG00000048052	0.1016	0.0453	0.0249	+++-
RIPK1	ENSG00000137275	0.1692	0.0755	0.02505	++--
NECAB1	ENSG00000123119	-0.2212	0.0988	0.02516	--++
LETM1	ENSG00000168924	0.1327	0.0593	0.02517	+++-
PDLIM2	ENSG00000120913	-0.1432	0.064	0.02519	--+-
GPS1	ENSG00000169727	0.1587	0.0709	0.02528	++--
CSNK1A1	ENSG00000113712	0.8392	0.3752	0.0253	+-??
SNCG	ENSG00000173267	0.1617	0.0723	0.02536	+++-
LGALS16	ENSG00000249861	-0.1621	0.0725	0.02538	----
ZBTB22	ENSG00000236104	-0.1425	0.0638	0.02542	--+-
PPP2R3A	ENSG00000073711	-0.0645	0.0289	0.02547	---+
CSNKA2IP	ENSG00000283434	-0.1366	0.0612	0.02553	----
PDCD10	ENSG00000114209	0.3328	0.1491	0.02558	+++?
MMP26	ENSG00000167346	0.1569	0.0703	0.02569	+-+-
TDP2	ENSG00000111802	-0.0923	0.0414	0.02575	--+-
PLA2G4E	ENSG00000188089	-0.0952	0.0427	0.02579	--+-
DUSP8	ENSG00000184545	0.103	0.0462	0.0258	+-+-
PAX5	ENSG00000196092	-0.2144	0.0962	0.02587	-+--
TRMT10C	ENSG00000174173	-0.2401	0.1078	0.02601	-+-+
NLRC5	ENSG00000140853	0.0663	0.0298	0.02606	+-++
MATCAP1	ENSG00000196123	0.1011	0.0454	0.02609	+---
COPS7A	ENSG00000111652	-0.2622	0.1179	0.02616	----
SCAMP3	ENSG00000116521	-0.2488	0.112	0.02623	----
LRRIQ1	ENSG00000133640	0.0553	0.0249	0.02624	+-++
TRAPPC13	ENSG00000113597	0.1589	0.0716	0.02648	++-+
PFDN5	ENSG00000123349	0.3115	0.1404	0.02655	+---
MMS22L	ENSG00000146263	0.0938	0.0423	0.02658	++-+
TTC6	ENSG00000139865	0.0599	0.027	0.02663	+++-
RASSF2	ENSG00000101265	0.1869	0.0843	0.02665	+++-
HTR3C	ENSG00000178084	-0.122	0.0551	0.02671	----
PVRIG	ENSG00000213413	-0.1113	0.0502	0.02672	-+-+
ANKRD26	ENSG00000107890	0.0584	0.0264	0.02676	++-+
MS4A6E	ENSG00000166926	0.4513	0.2037	0.02676	+++-
CSNK1G3	ENSG00000151292	0.2402	0.1085	0.02679	+---
GOLT1A	ENSG00000174567	0.2022	0.0913	0.0268	++--
PSPH	ENSG00000146733	0.1443	0.0652	0.02684	+---
NUDT16	ENSG00000198585	0.1493	0.0674	0.02686	+-+-
RGL1	ENSG00000143344	0.0912	0.0412	0.02689	+--+
DHCR7	ENSG00000172893	0.1122	0.0509	0.02732	++--
TCTN3	ENSG00000119977	0.0513	0.0232	0.02735	+-+-
ANKRD63	ENSG00000230778	-0.0843	0.0382	0.02742	-++-
QRFPR	ENSG00000186867	-0.1092	0.0495	0.02744	-+-+
ZBED10P	ENSG00000188707	0.111	0.0503	0.02745	+---
RTP3	ENSG00000163825	-0.2587	0.1175	0.02763	---+
UCP3	ENSG00000175564	0.1119	0.0508	0.02769	++++
NOA1	ENSG00000084092	0.1374	0.0625	0.0278	+++-
CFAP65	ENSG00000181378	-0.0588	0.0267	0.02783	--++
NR1H4	ENSG00000012504	0.0898	0.0408	0.02783	++--
PALB2	ENSG00000083093	0.0688	0.0313	0.02787	++++
STYXL1	ENSG00000127952	-0.1117	0.0508	0.02787	---+
POTEB3	ENSG00000278522	0.3841	0.1747	0.02789	+-+-
NPB	ENSG00000183979	0.1598	0.0727	0.02791	++-?
STARD13	ENSG00000133121	0.0655	0.0298	0.02792	+++-
RAP1GAP	ENSG00000076864	0.0972	0.0442	0.02793	+--+
PIK3C2G	ENSG00000139144	-0.0629	0.0286	0.02798	--+-
PLA2G15	ENSG00000103066	0.1623	0.0739	0.02814	++++
TREH	ENSG00000118094	-0.0576	0.0263	0.02821	--++
ARF6	ENSG00000165527	0.9325	0.425	0.02823	+-??
ERAL1	ENSG00000132591	-0.1527	0.0696	0.02824	--+-
ARHGAP30	ENSG00000186517	-0.065	0.0296	0.02826	--+-
CCZ1B	ENSG00000146574	-0.112	0.0511	0.0283	--++
RAP1GDS1	ENSG00000138698	-0.0931	0.0425	0.02837	----
RAB3B	ENSG00000169213	0.2313	0.1055	0.02839	++-+
FCRL2	ENSG00000132704	0.1163	0.053	0.0284	++-+
VMO1	ENSG00000182853	0.2608	0.119	0.0284	+++-
MGAM	ENSG00000257335	0.0336	0.0153	0.02853	+-+-
ENSG00000267618	ENSG00000267618	-0.2272	0.1038	0.02855	----
GGT2P	ENSG00000133475	0.3295	0.1505	0.02857	++-+
IQCB1	ENSG00000173226	0.0926	0.0423	0.02858	++--
SUV39H2	ENSG00000152455	0.4215	0.1926	0.02861	++++
CLNS1A	ENSG00000074201	-0.195	0.0891	0.02864	-++-
TMEM174	ENSG00000164325	-0.2017	0.0922	0.02865	-+--
EXOSC1	ENSG00000171311	0.2114	0.0966	0.02869	+---
EMCN	ENSG00000164035	-0.2835	0.1296	0.02872	-++-
RAB37	ENSG00000172794	0.0874	0.04	0.02886	++--
CDKN2AIPNL	ENSG00000237190	0.3655	0.1673	0.02887	+-+-
LPO	ENSG00000167419	0.0859	0.0393	0.02887	++-+
KCNJ5	ENSG00000120457	-0.2146	0.0982	0.02888	----
TERF2IP	ENSG00000166848	0.1975	0.0904	0.0289	+---
DBR1	ENSG00000138231	0.0944	0.0432	0.02895	+-++
UBE2G2	ENSG00000184787	0.3599	0.1648	0.02896	+--?
STK40	ENSG00000196182	-0.1616	0.074	0.02908	-+-?
NEK10	ENSG00000163491	0.0445	0.0204	0.02919	+--+
WNT3	ENSG00000108379	-0.4223	0.1937	0.02929	----
ATP4B	ENSG00000186009	-0.0935	0.0429	0.02934	---+
VN1R4	ENSG00000228567	-0.2155	0.0989	0.02935	----
POLDIP2	ENSG00000004142	0.2485	0.1142	0.02948	+-+-
ARL8B	ENSG00000134108	0.1685	0.0774	0.02949	+++-
SCRT2	ENSG00000215397	-0.2261	0.104	0.02966	----
MRPS6	ENSG00000243927	-0.2442	0.1123	0.02967	----
CLPS	ENSG00000137392	0.0645	0.0297	0.02968	+--+
MARCHF7	ENSG00000136536	0.1451	0.0668	0.02979	++-+
C5orf46	ENSG00000178776	-0.7967	0.3669	0.02989	----
ZRANB2	ENSG00000132485	-0.1881	0.0866	0.02994	----
ECE1	ENSG00000117298	-0.0891	0.0411	0.02995	--++
BUD31	ENSG00000106245	-0.478	0.2202	0.02996	----
ARID5B	ENSG00000150347	-0.1005	0.0463	0.02997	--++
PTPRQ	ENSG00000139304	0.0545	0.0251	0.02997	++++
CXCR3	ENSG00000186810	0.2007	0.0925	0.03003	+--+
SLC16A4	ENSG00000168679	0.098	0.0452	0.03003	+-+-
CENPB	ENSG00000125817	0.2227	0.1026	0.03007	+++-
ITM2B	ENSG00000136156	0.2303	0.1061	0.03007	+---
GLYATL1	ENSG00000166840	0.2245	0.1036	0.03022	++++
MAGEB5	ENSG00000188408	0.2523	0.1164	0.03023	+++-
PLCD1	ENSG00000187091	0.0931	0.043	0.0303	++-+
INS-IGF2	ENSG00000129965	0.2427	0.1121	0.03033	+-+-
CDKN2A	ENSG00000147889	-0.2111	0.0975	0.03037	-+--
CERKL	ENSG00000188452	0.1003	0.0463	0.0304	+---
BACH1	ENSG00000156273	-0.1013	0.0468	0.03046	-+--
EI24	ENSG00000149547	0.1458	0.0674	0.03053	+++-
HACD4	ENSG00000188921	0.0751	0.0347	0.03053	++--
MAP2K1	ENSG00000169032	0.3023	0.1398	0.03057	++--
GRID1	ENSG00000182771	0.1072	0.0496	0.03068	++++
H4C4	ENSG00000277157	-0.5625	0.2605	0.03085	-+-?
GORASP1	ENSG00000114745	-0.064	0.0296	0.03087	-+-+
HCAR3	ENSG00000255398	0.1016	0.0471	0.03096	++--
NOL8	ENSG00000198000	0.0894	0.0414	0.03096	+-++
MFSD10	ENSG00000109736	-0.0899	0.0417	0.03104	-+++
VEPH1	ENSG00000197415	-0.0675	0.0313	0.03104	-+-+
DOCK8	ENSG00000107099	-0.0452	0.021	0.03111	-+--
RAB25	ENSG00000132698	0.0819	0.038	0.03121	+---
C16orf90	ENSG00000215131	0.0762	0.0354	0.03136	+-+-
VSTM4	ENSG00000165633	-0.1651	0.0767	0.03141	--++
MED27	ENSG00000160563	0.1755	0.0816	0.03142	++--
KRT36	ENSG00000126337	0.0674	0.0313	0.03147	+++-
MAP2K3	ENSG00000034152	0.1137	0.0529	0.03148	+--+
SF3A1	ENSG00000099995	0.1449	0.0674	0.03152	+---
DMRTC2	ENSG00000142025	-0.1303	0.0606	0.03156	-+--
ANKRD42	ENSG00000137494	-0.0861	0.04	0.03157	-+++
STAT4	ENSG00000138378	0.0932	0.0433	0.03157	+---
POLR2E	ENSG00000099817	0.1087	0.0506	0.03173	+---
CPE	ENSG00000109472	0.0949	0.0442	0.03179	+-++
ACVR1	ENSG00000115170	-0.0942	0.0439	0.0318	-+++
NTMT2	ENSG00000203740	0.0626	0.0292	0.0318	++-+
B3GNT2	ENSG00000170340	0.2446	0.1139	0.03183	++++
RSPH6A	ENSG00000104941	-0.1132	0.0528	0.03197	--++
CCDC12	ENSG00000160799	-0.2495	0.1163	0.03198	-+--
CRYBA2	ENSG00000163499	-0.2148	0.1002	0.03204	-++-
KRTAP22-1	ENSG00000186924	0.7327	0.3419	0.03213	+++?
SCAP	ENSG00000114650	0.0794	0.037	0.03219	++-+
HUS1	ENSG00000136273	0.1051	0.0491	0.03225	+-+-
GPR152	ENSG00000175514	-0.0641	0.0299	0.03226	-+--
NMBR	ENSG00000135577	-0.0659	0.0308	0.0323	-++-
KCTD17	ENSG00000100379	0.1071	0.05	0.03234	++--
CENPU	ENSG00000151725	-0.1602	0.0749	0.03237	--++
KIR3DL1	ENSG00000167633	0.0478	0.0224	0.03241	+-+-
LIN28A	ENSG00000131914	-0.1756	0.0821	0.03242	-++-
TAF6L	ENSG00000162227	0.0968	0.0452	0.03242	+---
IFNA2	ENSG00000188379	0.3183	0.1489	0.03251	++--
RRM2B	ENSG00000048392	-0.2631	0.1231	0.03251	----
ARIH1	ENSG00000166233	0.2691	0.126	0.03271	+---
SLITRK6	ENSG00000184564	0.0723	0.0338	0.03277	++--
SORD	ENSG00000140263	0.1819	0.0852	0.0328	++--
PHB1	ENSG00000167085	-0.4569	0.2141	0.03288	-+--
SRPRA	ENSG00000182934	-0.1355	0.0635	0.03291	--+-
OR6B3	ENSG00000178586	-0.1121	0.0526	0.03293	-+-+
OR2Y1	ENSG00000174339	-0.1713	0.0804	0.0331	----
RAX2	ENSG00000173976	-0.2282	0.1071	0.03311	-+--
OPA3	ENSG00000125741	0.1879	0.0882	0.03316	++--
P2RY4	ENSG00000186912	-0.1625	0.0763	0.0332	--+-
RETN	ENSG00000104918	0.1969	0.0925	0.03321	++-?
ZNF613	ENSG00000176024	-0.0947	0.0445	0.03321	-+-+
BORCS5	ENSG00000165714	-0.1264	0.0594	0.03331	---+
CDH24	ENSG00000139880	-0.0712	0.0335	0.03334	-++-
DMRT2	ENSG00000173253	-0.1063	0.05	0.03335	----
AP1AR	ENSG00000138660	0.0847	0.0398	0.03346	+-+-
ENSG00000285880	ENSG00000285880	-0.2078	0.0977	0.03347	----
PPP1R3B	ENSG00000173281	-0.2609	0.1227	0.03349	----
RPRD1B	ENSG00000101413	0.227	0.1068	0.03354	+---
PRSS8	ENSG00000052344	-0.1412	0.0665	0.03362	----
HEMGN	ENSG00000136929	-0.1571	0.074	0.03366	----
PVR	ENSG00000073008	-0.1443	0.068	0.03366	--+-
CYP2D6	ENSG00000100197	-0.1016	0.0479	0.03368	-++-
UBE2T	ENSG00000077152	0.1823	0.0859	0.0337	+-+-
C2orf66	ENSG00000187944	-0.3876	0.1826	0.03373	--+?
ARHGAP9	ENSG00000123329	0.0669	0.0315	0.03377	++-+
GOLGA5	ENSG00000066455	-0.0689	0.0325	0.03383	---+
ENSG00000256045	ENSG00000256045	0.484	0.2281	0.03388	+?++
EFCAB14	ENSG00000159658	0.1643	0.0775	0.03396	+++-
TFG	ENSG00000114354	-0.1798	0.0848	0.03398	-+--
PRDM2	ENSG00000116731	-0.0565	0.0267	0.03407	--+-
ADGRL2	ENSG00000117114	0.0463	0.0219	0.03413	++++
ADAM18	ENSG00000168619	0.0628	0.0296	0.03425	+-+-
TCEANC2	ENSG00000116205	0.1218	0.0576	0.03431	+++-
B4GALNT4	ENSG00000182272	0.0909	0.043	0.03448	+++-
WDR13	ENSG00000101940	0.1823	0.0862	0.03451	++--
ENTPD4	ENSG00000197217	0.0868	0.0411	0.03457	+++-
CPEB3	ENSG00000107864	-0.1422	0.0674	0.03473	-++-
FH	ENSG00000091483	0.1731	0.082	0.03475	+-+-
NSUN5	ENSG00000130305	0.079	0.0374	0.03475	+--+
MILR1	ENSG00000271605	0.5098	0.2416	0.0348	+---
PTH2	ENSG00000142538	-0.175	0.0829	0.03481	----
TSGA10	ENSG00000135951	0.1176	0.0557	0.03483	+--+
COX4I2	ENSG00000131055	-0.2373	0.1125	0.03489	--+-
PINLYP	ENSG00000234465	-0.1428	0.0677	0.03495	----
TMEM18	ENSG00000151353	0.3276	0.1555	0.03506	++++
UHRF1	ENSG00000276043	0.1386	0.0658	0.03506	+---
ZBTB26	ENSG00000171448	0.2368	0.1124	0.03511	+---
FHIP2B	ENSG00000158863	-0.1003	0.0476	0.0352	--+-
SPATA3	ENSG00000173699	-0.2397	0.1139	0.03524	----
ELAC2	ENSG00000006744	0.1427	0.0679	0.03546	++++
SMG6	ENSG00000070366	0.0713	0.0339	0.03553	+-++
VPS8	ENSG00000156931	0.0457	0.0218	0.03561	++++
IFNK	ENSG00000147896	0.1726	0.0821	0.03563	+---
KIAA0040	ENSG00000235750	-0.1647	0.0784	0.03566	-+--
RPL5	ENSG00000122406	0.0803	0.0382	0.03574	++--
CPSF4	ENSG00000160917	-0.2689	0.128	0.03575	-+--
PNPLA1	ENSG00000180316	0.0889	0.0423	0.03579	+-++
P2RY8	ENSG00000182162	-0.2717	0.1295	0.03594	----
TMEM53	ENSG00000126106	0.0802	0.0382	0.03598	+-+-
ENSG00000244255	ENSG00000244255	0.0694	0.0331	0.03619	++--
TELO2	ENSG00000100726	-0.0753	0.036	0.03623	----
TRUB1	ENSG00000165832	-0.2247	0.1073	0.03628	---+
SLA2	ENSG00000101082	0.161	0.0769	0.03632	+---
TAF9B	ENSG00000187325	0.2368	0.1131	0.03636	+---
BRD2	ENSG00000204256	-0.0589	0.0281	0.03649	-+++
ZNF394	ENSG00000160908	-0.1617	0.0773	0.03652	----
PIK3C2B	ENSG00000133056	0.0465	0.0222	0.03653	++-+
ARF1	ENSG00000143761	0.5705	0.2729	0.03657	+-+?
PDLIM3	ENSG00000154553	0.1544	0.0739	0.03673	+-+-
PANX3	ENSG00000154143	-0.1925	0.0922	0.03678	--+-
SCARA5	ENSG00000168079	0.1169	0.056	0.0368	++++
OR12D2	ENSG00000280236	0.1353	0.0648	0.03681	+++-
DMAC2	ENSG00000105341	-0.0619	0.0296	0.03682	--+-
OR8K5	ENSG00000181752	-0.0933	0.0447	0.03694	--+-
TDRD6	ENSG00000180113	0.0437	0.021	0.03702	++++
LYG1	ENSG00000144214	0.2351	0.1128	0.03706	++--
OR5M10	ENSG00000254834	1.0602	0.5086	0.03709	+-??
TSKS	ENSG00000126467	0.1143	0.0548	0.03713	++++
IGSF21	ENSG00000117154	-0.1265	0.0607	0.03718	---+
ZNF264	ENSG00000083844	-0.1102	0.0529	0.03719	----
CFAP97	ENSG00000164323	-0.1116	0.0536	0.03738	---+
LITAF	ENSG00000189067	0.1385	0.0665	0.0374	+-++
GPRC6A	ENSG00000173612	0.0591	0.0284	0.03741	+---
ENSG00000269026	ENSG00000269026	0.4965	0.2387	0.0375	+++?
DLG5	ENSG00000151208	-0.063	0.0303	0.03751	----
ZNF418	ENSG00000196724	-0.1785	0.0859	0.03763	-+-+
ABTB1	ENSG00000114626	0.0664	0.0319	0.03767	+---
RNF212	ENSG00000178222	-0.1131	0.0544	0.0377	---+
IGLON5	ENSG00000142549	0.2005	0.0965	0.03772	+++-
ATAD3C	ENSG00000215915	0.046	0.0222	0.03777	+++-
SHOX2	ENSG00000168779	-0.26	0.1252	0.03779	-+++
TSPAN32	ENSG00000064201	0.0617	0.0297	0.03787	+++-
GALNTL5	ENSG00000106648	-0.1249	0.0602	0.03788	-+-+
HPF1	ENSG00000056050	-0.1317	0.0635	0.03795	---+
GNPDA1	ENSG00000113552	-0.2856	0.1378	0.03817	----
BTG1	ENSG00000133639	0.4052	0.1956	0.03828	+--?
NAPA	ENSG00000105402	0.1973	0.0953	0.03833	+++-
DNAH7	ENSG00000118997	-0.0312	0.0151	0.03843	--+-
NLRP10	ENSG00000182261	-0.1517	0.0733	0.03849	--+-
OVCH1	ENSG00000187950	0.0835	0.0403	0.03849	+---
ITGA10	ENSG00000143127	0.0532	0.0257	0.0386	+--+
SUGCT	ENSG00000175600	-0.0729	0.0352	0.03862	-+--
CNR2	ENSG00000188822	-0.0959	0.0464	0.03864	----
GTF2B	ENSG00000137947	-0.2506	0.1213	0.0388	----
CCNL2	ENSG00000221978	0.0922	0.0446	0.03889	+++-
GOLGA6L9	ENSG00000197978	-0.0525	0.0254	0.03889	---+
ZBED3	ENSG00000132846	0.1677	0.0812	0.03901	+++-
ZNF296	ENSG00000170684	0.1124	0.0545	0.03913	+-++
C17orf78	ENSG00000278505	0.1692	0.082	0.03916	+---
VKORC1L1	ENSG00000196715	0.3108	0.1507	0.0392	++--
RNF145	ENSG00000145860	0.2019	0.0979	0.03922	+--+
DRG2	ENSG00000108591	0.0964	0.0468	0.03934	++--
ARSD	ENSG00000006756	0.189	0.0918	0.03941	++++
PRDX4	ENSG00000123131	-0.2118	0.1029	0.03944	----
SBF1	ENSG00000100241	0.0523	0.0254	0.03953	++--
GTF2F2	ENSG00000188342	-0.2258	0.1097	0.03954	-+--
HECW1	ENSG00000002746	-0.0531	0.0258	0.03957	-+--
CDCA3	ENSG00000111665	0.2373	0.1153	0.03961	+-++
RNF168	ENSG00000163961	-0.0966	0.047	0.03976	-++-
TMCO6	ENSG00000113119	0.1428	0.0695	0.03981	++++
ENSG00000269035	ENSG00000269035	-0.096	0.0467	0.03985	---+
PLEKHB1	ENSG00000021300	0.1728	0.0841	0.03986	+++-
ARHGDIA	ENSG00000141522	-0.1742	0.0848	0.03988	-+--
GLRA3	ENSG00000145451	0.1407	0.0685	0.0399	+--+
ZNF454	ENSG00000178187	0.1923	0.0936	0.0399	+++-
ARHGAP22	ENSG00000128805	0.0787	0.0383	0.03997	++--
VIP	ENSG00000146469	0.3411	0.1661	0.03998	++-+
TPCN1	ENSG00000186815	-0.0662	0.0322	0.04011	-+++
ATG4B	ENSG00000168397	0.0679	0.0331	0.04025	+++-
DCLK2	ENSG00000170390	-0.1268	0.0618	0.04031	----
KATNAL2	ENSG00000167216	-0.1381	0.0674	0.04032	-+--
UNC45B	ENSG00000141161	-0.0764	0.0373	0.04034	----
RBBP6	ENSG00000122257	0.0887	0.0433	0.04045	++-+
FDXR	ENSG00000161513	0.0987	0.0482	0.04046	++--
ARHGAP28	ENSG00000088756	-0.1116	0.0544	0.04047	---+
GPR87	ENSG00000138271	-0.0968	0.0473	0.04051	---+
RANGAP1	ENSG00000100401	0.1835	0.0896	0.04053	++-+
ALOX5AP	ENSG00000132965	0.2681	0.1309	0.04054	+++-
MTRES1	ENSG00000130349	-0.286	0.1397	0.0406	-+--
SLC18A1	ENSG00000036565	-0.1276	0.0623	0.04063	----
FABP5	ENSG00000164687	0.1617	0.079	0.04076	+-+-
ARMCX4	ENSG00000196440	0.0455	0.0222	0.04086	+--+
DYNLL1	ENSG00000088986	1.0744	0.5254	0.04087	++??
CCL21	ENSG00000137077	0.2711	0.1327	0.04103	++--
NCAPD3	ENSG00000151503	-0.0657	0.0322	0.04114	--+-
NT5E	ENSG00000135318	0.0886	0.0434	0.04115	++--
RPL13	ENSG00000167526	0.14	0.0686	0.04121	+++-
FOXC2	ENSG00000176692	0.0871	0.0427	0.0413	+-+-
DDB2	ENSG00000134574	-0.0994	0.0488	0.04152	----
FRYL	ENSG00000075539	-0.0613	0.0301	0.04165	-+--
SCIMP	ENSG00000161929	0.3387	0.1663	0.04174	++--
ISCA1	ENSG00000135070	-0.6271	0.3083	0.04193	--+-
KMT5B	ENSG00000110066	-0.0819	0.0403	0.04193	-++-
AMT	ENSG00000145020	0.0763	0.0375	0.04195	+-+-
SASH1	ENSG00000111961	-0.0622	0.0306	0.04201	----
PPM1F	ENSG00000100034	0.1562	0.0768	0.04206	+++-
MAP2K5	ENSG00000137764	-0.2668	0.1312	0.04207	--+-
TIGIT	ENSG00000181847	0.1099	0.0541	0.04208	+-+-
PIP4K2A	ENSG00000150867	0.2347	0.1155	0.04218	+++-
CHML	ENSG00000203668	-0.1352	0.0665	0.04219	--++
PLEKHG3	ENSG00000126822	-0.0431	0.0212	0.04223	--++
PIWIL4	ENSG00000134627	0.0564	0.0278	0.04224	+++-
MKRN2OS	ENSG00000225526	0.1591	0.0783	0.04225	+-+-
TNPO2	ENSG00000105576	-0.2404	0.1184	0.04232	-++-
CHRNA10	ENSG00000129749	-0.1001	0.0493	0.04243	---+
MALRD1	ENSG00000204740	0.0461	0.0227	0.04243	+--+
RPS6KC1	ENSG00000136643	-0.0586	0.0289	0.04252	-++-
ACSL5	ENSG00000197142	-0.1528	0.0754	0.04261	-+-+
IL5	ENSG00000113525	-0.4432	0.2186	0.04262	----
SLC22A24	ENSG00000197658	0.1424	0.0702	0.04267	+---
CBLN4	ENSG00000054803	0.3611	0.1782	0.04272	+---
APRT	ENSG00000198931	-0.2435	0.1201	0.04273	---+
SSX5	ENSG00000165583	-0.1601	0.079	0.04275	-+++
ARMT1	ENSG00000146476	0.111	0.0548	0.0428	+-+-
LIG4	ENSG00000174405	-0.1167	0.0576	0.04286	----
ENDOU	ENSG00000111405	0.064	0.0316	0.04293	++-+
PABIR1	ENSG00000187866	-0.2682	0.1325	0.043	----
POLR2H	ENSG00000163882	-0.0935	0.0462	0.04303	----
INKA2	ENSG00000197852	-0.1935	0.0956	0.04307	----
SUPT20H	ENSG00000102710	-0.1053	0.0521	0.04308	-+++
SMARCA1	ENSG00000102038	0.1719	0.085	0.04318	++++
RGS19	ENSG00000171700	-0.2181	0.1079	0.04322	-++-
PAXBP1	ENSG00000159086	0.1436	0.0711	0.04333	+---
ETV3L	ENSG00000253831	-0.0777	0.0384	0.0434	-+-+
TIMELESS	ENSG00000111602	0.0523	0.0259	0.0434	+-++
TMEM69	ENSG00000159596	-0.1772	0.0877	0.0434	-+-?
CA8	ENSG00000178538	-0.2432	0.1205	0.04345	----
DCT	ENSG00000080166	-0.1406	0.0697	0.04356	----
TBC1D26	ENSG00000214946	0.1374	0.0681	0.04358	+-+-
EDNRA	ENSG00000151617	0.2941	0.1458	0.0436	++--
DECR2	ENSG00000242612	-0.1652	0.0819	0.04364	---+
CELF1	ENSG00000149187	0.2666	0.1323	0.04382	+++-
ALS2CL	ENSG00000178038	-0.089	0.0441	0.04385	--+-
ZNF609	ENSG00000180357	-0.0896	0.0445	0.04396	-+-+
OR5AK2	ENSG00000181273	0.2015	0.1001	0.04418	+-+-
SDE2	ENSG00000143751	0.0889	0.0442	0.04418	+---
OR51A4	ENSG00000205497	0.074	0.0368	0.0443	+---
USP33	ENSG00000077254	-0.0863	0.0429	0.04432	---+
CYTH3	ENSG00000008256	-0.1807	0.09	0.04459	--+-
ENSG00000268790	ENSG00000268790	-0.3348	0.1668	0.04467	---?
RNF223	ENSG00000237330	0.1257	0.0626	0.0447	+++-
KLK12	ENSG00000186474	-0.1273	0.0634	0.04472	-++-
SERPINB2	ENSG00000197632	-0.1072	0.0534	0.04475	-++-
ZNF135	ENSG00000176293	-0.0561	0.028	0.04477	-+--
MAGT1	ENSG00000102158	-0.3246	0.1618	0.04479	----
TCP10L	ENSG00000242220	-0.2472	0.1232	0.04483	----
KLHL11	ENSG00000178502	0.1311	0.0654	0.04487	++-?
SPAG7	ENSG00000091640	0.1316	0.0656	0.04487	++--
DRD1	ENSG00000184845	0.178	0.0887	0.0449	++--
AARS1	ENSG00000090861	-0.0582	0.029	0.04491	-++-
SELENON	ENSG00000162430	0.118	0.0589	0.04506	+-+-
ARMC6	ENSG00000105676	-0.1391	0.0694	0.04507	--+-
INTS7	ENSG00000143493	-0.0845	0.0422	0.04507	---+
ZBTB37	ENSG00000185278	-0.0749	0.0374	0.04513	----
KHDRBS3	ENSG00000131773	-0.2062	0.1029	0.04514	--+-
LHX3	ENSG00000107187	0.1117	0.0558	0.04519	+--+
CSN3	ENSG00000171209	0.165	0.0824	0.0452	+---
SAC3D1	ENSG00000168061	-0.074	0.037	0.04529	-+--
SLC6A8	ENSG00000130821	0.0973	0.0486	0.04531	++++
HYPK	ENSG00000242028	-0.349	0.1743	0.04533	----
SIGIRR	ENSG00000185187	-0.0734	0.0367	0.04535	-+-+
SHLD3	ENSG00000253251	0.2307	0.1153	0.04544	+-+-
CCR2	ENSG00000121807	-0.1933	0.0967	0.04554	----
DPP9	ENSG00000142002	-0.0777	0.0389	0.04566	-+++
NDUFAF1	ENSG00000137806	0.0988	0.0495	0.0457	+++-
STIM2	ENSG00000109689	0.1188	0.0595	0.04579	+---
SNX16	ENSG00000104497	-0.0853	0.0427	0.04583	--+-
TDG	ENSG00000139372	0.1924	0.0964	0.04597	+++-
IGFBP2	ENSG00000115457	0.186	0.0932	0.04605	+-+?
A2M	ENSG00000175899	-0.0768	0.0385	0.0462	-++-
MAPK3	ENSG00000102882	0.1125	0.0564	0.04622	+---
TTC17	ENSG00000052841	-0.1042	0.0523	0.04626	-+--
ZFYVE16	ENSG00000039319	-0.0719	0.0361	0.04635	----
NCAPD2	ENSG00000010292	0.0523	0.0263	0.04645	++++
TPRX1	ENSG00000178928	-0.1833	0.0921	0.04662	----
MDN1	ENSG00000112159	0.0284	0.0143	0.04672	+++-
PAPPA2	ENSG00000116183	-0.0739	0.0372	0.04676	----
AZI2	ENSG00000163512	-0.2532	0.1273	0.04677	----
ID2	ENSG00000115738	-0.3391	0.1706	0.0468	---+
RNF213	ENSG00000173821	-0.0345	0.0173	0.0468	----
SERPINB10	ENSG00000242550	-0.1173	0.059	0.0469	-++-
CIART	ENSG00000159208	-0.1096	0.0552	0.04693	-+--
RBL1	ENSG00000080839	-0.0824	0.0415	0.04695	-+--
RAB4B	ENSG00000167578	0.188	0.0947	0.04699	++-+
CCDC191	ENSG00000163617	-0.0831	0.0419	0.04701	---+
ZNF705G	ENSG00000215372	-0.0931	0.0469	0.04701	-+--
SLC52A1	ENSG00000132517	0.1477	0.0744	0.04706	++-+
PXK	ENSG00000168297	0.0861	0.0434	0.04711	++++
RANBP3L	ENSG00000164188	-0.125	0.063	0.04728	-+-+
ENSG00000283189	ENSG00000283189	0.0759	0.0383	0.04728	+-+-
MADCAM1	ENSG00000099866	-0.1434	0.0723	0.04729	--+-
DEFB116	ENSG00000215545	0.4354	0.2196	0.04736	+-+?
MPZL1	ENSG00000197965	0.2443	0.1232	0.04741	+-++
ATP5F1D	ENSG00000099624	-0.2937	0.1481	0.04742	-+-+
TRIM39	ENSG00000204599	0.1781	0.0899	0.04748	+-++
CPED1	ENSG00000106034	-0.062	0.0313	0.0475	-+-+
RHBDL2	ENSG00000158315	-0.2251	0.1137	0.04764	-+--
TLX2	ENSG00000115297	-0.1048	0.0529	0.04766	--+-
EMC10	ENSG00000161671	-0.0968	0.0489	0.04771	---+
ZNF816	ENSG00000180257	0.056	0.0283	0.04772	++--
COL5A1	ENSG00000130635	-0.0496	0.025	0.04775	-+-+
RASAL3	ENSG00000105122	0.0531	0.0268	0.04781	+-+-
KLHL42	ENSG00000087448	0.2563	0.1295	0.04783	++++
FLRT1	ENSG00000126500	-0.0686	0.0347	0.04786	--+-
RCAN3	ENSG00000117602	-0.1378	0.0697	0.04789	---+
CCDC17	ENSG00000159588	0.09	0.0455	0.0479	+++-
PLEKHO1	ENSG00000023902	0.1041	0.0526	0.0479	+---
SEH1L	ENSG00000085415	-0.2314	0.117	0.04791	-+--
FMR1	ENSG00000102081	-0.1033	0.0522	0.04798	-+--
DNAJB9	ENSG00000128590	0.2408	0.1218	0.04805	++++
SETD6	ENSG00000103037	0.0586	0.0296	0.04808	++--
MLKL	ENSG00000168404	-0.1147	0.0581	0.04816	--+-
FBRSL1	ENSG00000112787	-0.0298	0.0151	0.04821	-+-+
NDUFA13	ENSG00000186010	-0.289	0.1463	0.04821	-++-
UQCRB	ENSG00000156467	0.2483	0.1257	0.04824	+++-
PLEKHA3	ENSG00000116095	0.266	0.1347	0.04829	+-+?
SCN9A	ENSG00000169432	-0.0376	0.019	0.04829	--++
EPG5	ENSG00000152223	0.0516	0.0261	0.04835	+-++
KDM4E	ENSG00000235268	0.0623	0.0316	0.04844	+-++
KCTD5	ENSG00000167977	0.0812	0.0412	0.04859	+++-
COL10A1	ENSG00000123500	-0.0617	0.0313	0.04862	--+-
ELP4	ENSG00000109911	-0.0833	0.0423	0.04871	-+++
SPEF2	ENSG00000152582	-0.0473	0.024	0.04875	----
MLANA	ENSG00000120215	0.2004	0.1017	0.04878	++--
GTF2H3	ENSG00000111358	-0.2068	0.1049	0.04879	----
SPP1	ENSG00000118785	-0.1013	0.0514	0.04884	--++
IQSEC3	ENSG00000120645	-0.0691	0.0351	0.04888	--+-
SMCO3	ENSG00000179256	-0.1269	0.0644	0.04888	--++
GJA5	ENSG00000265107	-0.2047	0.1039	0.04889	--+-
LRIG2	ENSG00000198799	0.0896	0.0455	0.0489	+-++
CLXN	ENSG00000034239	0.0867	0.044	0.04896	++--
RIN1	ENSG00000174791	0.0543	0.0276	0.04901	+++-
ANKRD2	ENSG00000165887	0.0755	0.0384	0.04904	++-+
RAB11FIP3	ENSG00000090565	0.0663	0.0337	0.04917	++--
RNF111	ENSG00000157450	-0.0899	0.0457	0.04923	-+--
DOCK6	ENSG00000130158	0.0397	0.0202	0.04928	+---
DNAH14	ENSG00000185842	-0.0239	0.0122	0.0493	-++-
FAM120C	ENSG00000184083	0.1578	0.0803	0.04939	+-+-
CHM	ENSG00000188419	0.1676	0.0853	0.04946	+-+-
CR1	ENSG00000203710	0.0606	0.0309	0.0495	++++
IL1RL1	ENSG00000115602	-0.059	0.03	0.04954	--+-
TUBA3E	ENSG00000152086	-0.1143	0.0582	0.0496	-+++
EYA3	ENSG00000158161	-0.1557	0.0793	0.04965	-+--
TEX22	ENSG00000226174	0.2331	0.1187	0.04965	+-+-
HSDL1	ENSG00000103160	0.1647	0.0839	0.04972	+--+
GLRA1	ENSG00000145888	-0.1868	0.0952	0.04973	--+-
CHMP5	ENSG00000086065	-0.313	0.1595	0.04974	--+-
NKRF	ENSG00000186416	0.1113	0.0567	0.04976	+---
RTL10	ENSG00000215012	-0.0932	0.0475	0.04976	--++
FAM200C	ENSG00000221886	-0.1183	0.0603	0.04979	---+
EWSR1	ENSG00000182944	-0.1572	0.0801	0.0499	-+--
CARNMT1	ENSG00000156017	-0.1725	0.088	0.04996	-++-
ZBTB9	ENSG00000213588	-0.1373	0.0701	0.04998	--+-
BATF2	ENSG00000168062	0.1773	0.0905	0.05019	++--
CSMD1	ENSG00000183117	0.048	0.0245	0.05029	+-++
SULF1	ENSG00000137573	0.0937	0.0479	0.05033	+++-
OR10V1	ENSG00000172289	0.0708	0.0362	0.05035	++-+
OR8J1	ENSG00000172487	-0.117	0.0598	0.05035	----
TAS2R14	ENSG00000212127	0.1982	0.1013	0.05037	++--
CMBL	ENSG00000164237	0.1438	0.0735	0.05046	++--
EBAG9	ENSG00000147654	0.2849	0.1458	0.05066	+---
CLCN1	ENSG00000188037	0.0477	0.0244	0.05067	+-++
PDK2	ENSG00000005882	0.1607	0.0823	0.05077	++-+
CCNB2	ENSG00000157456	-0.1374	0.0704	0.05079	-+--
HGSNAT	ENSG00000165102	-0.0758	0.0388	0.05079	----
RAB18	ENSG00000099246	0.2824	0.1446	0.0508	+++-
C9orf72	ENSG00000147894	0.1718	0.088	0.05086	+--+
DPY19L3	ENSG00000178904	0.1278	0.0655	0.05088	+++-
RAB12	ENSG00000206418	0.2098	0.1075	0.05098	+-+-
ERCC6L2	ENSG00000182150	-0.1097	0.0562	0.05105	----
CCDC96	ENSG00000173013	0.1231	0.0631	0.05118	+--+
GZMH	ENSG00000100450	-0.146	0.0749	0.05126	----
SLC15A2	ENSG00000163406	0.1256	0.0645	0.05141	+---
MTRF1L	ENSG00000112031	-0.2108	0.1082	0.05144	-+--
ZNF34	ENSG00000196378	0.1774	0.0911	0.05145	+---
METTL2B	ENSG00000165055	0.1856	0.0953	0.0515	++++
CPXCR1	ENSG00000147183	-0.2858	0.1468	0.05151	--+-
CGRRF1	ENSG00000100532	-0.0739	0.0379	0.05152	-+-+
CXCR2	ENSG00000180871	0.1091	0.0561	0.05153	+---
SLC12A2	ENSG00000064651	0.1053	0.0541	0.05161	+--+
SUSD6	ENSG00000100647	0.1119	0.0575	0.05161	+++?
GABRE	ENSG00000102287	0.0408	0.021	0.05166	+-+-
MTF1	ENSG00000188786	0.0674	0.0346	0.05179	+-+-
S1PR4	ENSG00000125910	0.0729	0.0375	0.05179	++-+
PPFIBP2	ENSG00000166387	0.0531	0.0273	0.05187	++-+
STK38L	ENSG00000211455	-0.3449	0.1774	0.05188	--+-
H1-8	ENSG00000178804	0.1977	0.1017	0.05193	+++-
SLC45A3	ENSG00000158715	-0.1265	0.0651	0.05196	----
C1orf146	ENSG00000203910	-0.2903	0.1494	0.05204	-+--
MSTN	ENSG00000138379	0.1228	0.0632	0.05214	+-+-
WASHC4	ENSG00000136051	0.0693	0.0357	0.05214	++--
TRPM2	ENSG00000142185	-0.0494	0.0255	0.05217	-+--
GPX3	ENSG00000211445	0.1631	0.084	0.0522	+++-
FCGR2B	ENSG00000072694	-0.2745	0.1414	0.05222	----
TMEM14A	ENSG00000096092	0.4157	0.2141	0.05224	++--
DCAF17	ENSG00000115827	0.0845	0.0436	0.05235	+++-
BCAN	ENSG00000132692	0.0737	0.038	0.05237	+-+-
SMTNL2	ENSG00000188176	0.0557	0.0287	0.0524	+-++
VIT	ENSG00000205221	0.0661	0.0341	0.05243	+-+-
IFI35	ENSG00000068079	0.056	0.0289	0.05246	++-+
CRACDL	ENSG00000196872	-0.0731	0.0377	0.0525	---+
NBPF12	ENSG00000268043	0.3089	0.1593	0.0525	++-+
TMEM92	ENSG00000167105	0.2815	0.1452	0.05259	+--?
ARHGEF4	ENSG00000136002	0.0464	0.024	0.05268	+--+
TTLL6	ENSG00000170703	-0.0629	0.0325	0.05268	----
TRIM39-RPP21	ENSG00000248167	0.1536	0.0793	0.05273	+-++
TREML1	ENSG00000161911	0.2161	0.1116	0.05275	+-++
TTYH1	ENSG00000167614	0.0734	0.0379	0.0528	++--
ITGAD	ENSG00000156886	-0.0536	0.0277	0.05294	----
AKAP11	ENSG00000023516	0.0333	0.0172	0.05305	++++
HADHA	ENSG00000084754	-0.1093	0.0565	0.05306	--+-
APOD	ENSG00000189058	-0.1013	0.0524	0.05308	-+-+
SETD5	ENSG00000168137	0.0783	0.0405	0.05308	++--
DEGS2	ENSG00000168350	-0.1091	0.0564	0.05312	-+--
GRTP1	ENSG00000139835	0.1196	0.0619	0.05313	++--
LMO1	ENSG00000166407	-0.2456	0.127	0.05313	----
MORN1	ENSG00000116151	-0.0755	0.0391	0.05319	--+-
CABCOCO1	ENSG00000183346	0.2732	0.1414	0.05335	+++?
BCAP29	ENSG00000075790	-0.1303	0.0675	0.05336	-++-
STX3	ENSG00000166900	-0.0939	0.0486	0.0534	-+--
PPP2R5B	ENSG00000068971	-0.2023	0.1047	0.05342	----
C5orf58	ENSG00000234511	0.4536	0.2349	0.05343	+?-?
GPR37	ENSG00000170775	-0.0683	0.0354	0.05343	----
GKN1	ENSG00000169605	-0.2269	0.1175	0.05345	---+
RPL35A	ENSG00000182899	0.4861	0.2518	0.05355	+++-
TMEM35A	ENSG00000126950	-0.7238	0.3749	0.05355	----
ENSG00000275778	ENSG00000275778	-0.5657	0.2933	0.05372	---?
GTF3C6	ENSG00000155115	0.3256	0.1688	0.05376	+-++
POLR2D	ENSG00000144231	-0.4938	0.256	0.05379	----
TMEM126A	ENSG00000171202	0.0766	0.0397	0.05384	++-+
NPY4R	ENSG00000204174	-0.2627	0.1364	0.05415	-++-
TAC4	ENSG00000176358	-0.5063	0.2629	0.05415	---?
ANKRD52	ENSG00000139645	-0.1208	0.0627	0.0542	----
CETP	ENSG00000087237	-0.129	0.067	0.0542	-+-+
BIRC3	ENSG00000023445	0.0695	0.0361	0.05429	++-+
SUPT6H	ENSG00000109111	0.085	0.0442	0.05431	+++-
GJA3	ENSG00000121743	-0.0765	0.0398	0.05432	--++
SSTR5	ENSG00000162009	-0.1065	0.0554	0.05438	---+
FSCN1	ENSG00000075618	-0.1354	0.0704	0.05443	-+--
NDUFA6	ENSG00000184983	0.2145	0.1115	0.05443	+++-
C1orf52	ENSG00000162642	0.2316	0.1204	0.05444	++--
MCTP1	ENSG00000175471	0.1047	0.0544	0.05444	+--+
RRP36	ENSG00000124541	0.0816	0.0424	0.05456	+-++
ATP2B3	ENSG00000067842	0.0696	0.0362	0.05461	+-++
SPEG	ENSG00000072195	-0.0387	0.0201	0.05461	-+++
ZNF860	ENSG00000197385	0.0721	0.0375	0.05461	++++
TIMP2	ENSG00000035862	-0.2629	0.1368	0.05462	-++?
SHISA3	ENSG00000178343	0.188	0.0978	0.05465	+--+
SYNGR1	ENSG00000100321	0.1304	0.0679	0.05471	+-+-
OXLD1	ENSG00000204237	0.2978	0.155	0.05476	++--
PMS1	ENSG00000064933	-0.0695	0.0362	0.05489	-+--
CEBPE	ENSG00000092067	-0.1573	0.0819	0.05491	--+-
CASP8AP2	ENSG00000118412	-0.0769	0.0401	0.05496	---+
FUT8	ENSG00000033170	-0.1595	0.0831	0.05502	-+--
NEURL3	ENSG00000163121	0.1029	0.0537	0.05505	+---
ZFHX3	ENSG00000140836	-0.0333	0.0174	0.05508	-++-
STOML3	ENSG00000133115	-0.1222	0.0637	0.05511	----
PRMT1	ENSG00000126457	-0.2633	0.1373	0.05513	----
ZNRD2	ENSG00000173465	0.2897	0.1511	0.05515	+-++
MSRB3	ENSG00000174099	0.2664	0.1389	0.05518	++--
CMTM4	ENSG00000183723	-0.1029	0.0537	0.0553	--+-
PLA2G2C	ENSG00000187980	-0.3767	0.1966	0.05531	---?
AREG	ENSG00000109321	0.2206	0.1151	0.05532	+---
FBXO11	ENSG00000138081	-0.1728	0.0902	0.05544	--+-
TREM2	ENSG00000095970	-0.068	0.0355	0.05552	-++-
RHBDL3	ENSG00000141314	0.1611	0.0841	0.05554	++--
DYDC1	ENSG00000170788	0.0813	0.0425	0.05561	+---
SYNPO2L	ENSG00000166317	-0.1094	0.0572	0.05564	-+--
EIF1AD	ENSG00000175376	-0.3389	0.1771	0.05569	----
WDR70	ENSG00000082068	0.1783	0.0932	0.05569	+++-
NEU4	ENSG00000204099	0.0504	0.0264	0.05571	++--
MYH10	ENSG00000133026	-0.0708	0.037	0.05578	---+
CABP5	ENSG00000105507	0.1663	0.087	0.05585	+-+-
RAB11FIP5	ENSG00000135631	0.07	0.0366	0.05592	+--+
RHOJ	ENSG00000126785	-0.153	0.08	0.05597	----
PSMG3	ENSG00000157778	0.0809	0.0423	0.05598	+++-
NAP1L3	ENSG00000186310	-0.0942	0.0493	0.05603	----
BNC1	ENSG00000169594	0.0689	0.0361	0.05604	+-++
ACP3	ENSG00000014257	-0.1561	0.0817	0.0561	--+-
CD200R1L	ENSG00000206531	0.1886	0.0987	0.05612	++--
BLTP3A	ENSG00000065060	-0.0521	0.0273	0.05623	---+
CCDC177	ENSG00000267909	0.0661	0.0346	0.05627	+--+
PRKAG2	ENSG00000106617	-0.163	0.0854	0.05627	----
FJX1	ENSG00000179431	0.0946	0.0496	0.05628	++--
CD1B	ENSG00000158485	0.0952	0.0499	0.05631	+-++
MYLIP	ENSG00000007944	-0.1171	0.0614	0.05636	--+-
CPT1A	ENSG00000110090	-0.0593	0.0311	0.05641	----
SNX10	ENSG00000086300	0.2669	0.1399	0.05646	+++-
UBE3C	ENSG00000009335	-0.0847	0.0444	0.05647	--+-
ERFL	ENSG00000268041	0.0547	0.0287	0.05652	++-+
CDC14B	ENSG00000081377	0.1285	0.0674	0.0567	++++
ANKRD24	ENSG00000089847	-0.0579	0.0304	0.05671	---+
AQP12A	ENSG00000184945	-0.0926	0.0486	0.05674	----
RILP	ENSG00000167705	0.1144	0.0601	0.05677	++++
TMEM269	ENSG00000274386	-0.2379	0.1249	0.05678	----
FOXH1	ENSG00000160973	-0.1777	0.0933	0.05682	-+--
PLAC8	ENSG00000145287	0.3381	0.1775	0.05684	+-+-
PLXNB1	ENSG00000164050	-0.0459	0.0241	0.05689	-+--
DNAAF2	ENSG00000165506	-0.0831	0.0437	0.05694	-++-
DSEL	ENSG00000171451	0.0605	0.0318	0.05696	+++-
NLRC3	ENSG00000167984	0.0589	0.0309	0.05699	+-+-
HOXA6	ENSG00000106006	0.2328	0.1223	0.05706	++++
ZNF432	ENSG00000256087	-0.0509	0.0268	0.05723	--+-
FNDC11	ENSG00000125531	-0.1225	0.0644	0.05725	---+
RASSF5	ENSG00000266094	-0.1683	0.0885	0.0573	---+
TMEM39A	ENSG00000176142	-0.1628	0.0857	0.05734	----
CPNE1	ENSG00000214078	0.1105	0.0581	0.05737	+-++
FOXN2	ENSG00000170802	0.1946	0.1024	0.05741	+++-
VAPB	ENSG00000124164	0.1194	0.0629	0.05745	++-?
JOSD1	ENSG00000100221	-0.2597	0.1367	0.05747	----
DLX3	ENSG00000064195	0.1507	0.0793	0.05751	+-+-
TEKT1	ENSG00000167858	0.0692	0.0364	0.05754	++-+
IGDCC4	ENSG00000103742	-0.0521	0.0274	0.05756	---+
MAP2K4	ENSG00000065559	0.2686	0.1414	0.05758	+++-
PAIP2	ENSG00000120727	-0.3103	0.1634	0.05758	-+-?
PRAMEF5	ENSG00000270601	-0.3458	0.1821	0.0576	---+
QRICH2	ENSG00000129646	-0.0482	0.0254	0.0576	----
XYLB	ENSG00000093217	-0.0604	0.0318	0.05772	-+-+
ANKRD1	ENSG00000148677	0.0944	0.0498	0.05773	++--
CUL3	ENSG00000036257	0.2264	0.1193	0.05782	+---
PANK3	ENSG00000120137	-0.2065	0.1089	0.05787	----
BAIAP3	ENSG00000007516	-0.0471	0.0249	0.05791	----
RASSF4	ENSG00000107551	-0.0974	0.0514	0.05796	-+--
B3GALT5	ENSG00000183778	0.1989	0.105	0.05807	+-+-
FBXL16	ENSG00000127585	0.1801	0.095	0.05807	+---
FAM98A	ENSG00000119812	-0.0665	0.0351	0.05808	-+++
MED18	ENSG00000130772	-0.2828	0.1493	0.0582	-++-
PXN	ENSG00000089159	0.0505	0.0267	0.05822	++--
NRROS	ENSG00000174004	0.0965	0.051	0.05823	++-+
RNF38	ENSG00000137075	0.2037	0.1076	0.05826	+-+-
PLPP6	ENSG00000205808	-0.0762	0.0402	0.05829	---+
ZNF736	ENSG00000234444	0.0449	0.0237	0.0583	+-+-
S100A3	ENSG00000188015	0.0886	0.0468	0.05832	+-+-
KCNK18	ENSG00000186795	-0.1878	0.0992	0.05835	---+
CLDN7	ENSG00000181885	-0.191	0.1009	0.05845	--++
PNLIPRP2	ENSG00000266200	-0.0777	0.0411	0.05853	-+--
TPSD1	ENSG00000095917	-0.0666	0.0352	0.05854	-+--
CHD1L	ENSG00000131778	-0.0717	0.0379	0.05857	----
DLST	ENSG00000119689	-0.1169	0.0618	0.0586	--+-
GLUL	ENSG00000135821	0.241	0.1274	0.05862	+++-
GRAMD1C	ENSG00000178075	0.1366	0.0723	0.0587	+++-
TMBIM1	ENSG00000135926	-0.0848	0.0449	0.05873	----
IGSF11	ENSG00000144847	0.1511	0.08	0.05877	++++
TCF4	ENSG00000196628	0.135	0.0715	0.05889	+++-
ACTL7B	ENSG00000148156	0.0924	0.049	0.05899	+++-
NMRAL1	ENSG00000153406	0.1037	0.0549	0.05907	+++-
CBX3	ENSG00000122565	-0.2011	0.1066	0.05918	---?
DAGLA	ENSG00000134780	0.1123	0.0595	0.05919	++++
TM2D2	ENSG00000169490	0.1374	0.0728	0.05919	+++-
ACRV1	ENSG00000134940	0.2661	0.141	0.05922	+++-
XBP1	ENSG00000100219	-0.097	0.0514	0.05931	--+-
TSPOAP1	ENSG00000005379	0.0452	0.024	0.05948	++-+
SRFBP1	ENSG00000151304	0.0705	0.0374	0.05952	+++-
CDH22	ENSG00000149654	-0.0759	0.0403	0.05957	----
LRRC24	ENSG00000254402	-0.0862	0.0457	0.05959	-++-
THEMIS	ENSG00000172673	0.1004	0.0533	0.05967	++++
PYHIN1	ENSG00000163564	0.0951	0.0505	0.05975	+-+-
ITGB1	ENSG00000150093	0.1632	0.0867	0.05976	+---
ATXN10	ENSG00000130638	0.1581	0.084	0.05978	+-+-
FOXR1	ENSG00000176302	-0.1809	0.0961	0.05982	-+-+
SLC30A8	ENSG00000164756	-0.1219	0.0648	0.05995	-++-
ECT2L	ENSG00000203734	0.0507	0.027	0.06003	+-+-
TSPAN7	ENSG00000156298	0.2116	0.1126	0.0601	+-+-
H2AC7	ENSG00000196866	-0.1819	0.0968	0.06016	----
DUSP6	ENSG00000139318	-0.1527	0.0812	0.06019	--++
OR2T10	ENSG00000184022	0.0295	0.0157	0.06022	+-++
ODF3L1	ENSG00000182950	0.1054	0.0561	0.06027	++--
TRAF6	ENSG00000175104	-0.1874	0.0998	0.06031	--+-
EPM2AIP1	ENSG00000178567	0.1418	0.0755	0.0604	+++-
GMEB2	ENSG00000101216	0.0751	0.04	0.06041	+++-
BLCAP	ENSG00000166619	-0.3836	0.2043	0.06045	-???
ELOVL3	ENSG00000119915	-0.1167	0.0622	0.06045	--+-
DHRS4	ENSG00000157326	-0.1741	0.0927	0.0605	-+++
CUL1	ENSG00000055130	0.3413	0.1818	0.06054	+-+-
TP53TG5	ENSG00000124251	0.1621	0.0864	0.06054	++-+
WBP2	ENSG00000132471	-0.1995	0.1063	0.06062	----
MMS19	ENSG00000155229	-0.0564	0.0301	0.06074	-+--
IFIT3	ENSG00000119917	-0.0999	0.0533	0.06082	-+--
MAPT	ENSG00000186868	0.072	0.0384	0.06082	++-+
DHRS2	ENSG00000100867	-0.0468	0.0249	0.06091	--+-
CDKN1B	ENSG00000111276	-0.1688	0.0901	0.06103	----
ENSG00000281039	ENSG00000281039	-0.6081	0.3247	0.06109	--+?
MRPL33	ENSG00000243147	-0.3026	0.1616	0.0611	-+--
STIMATE-MUSTN1	ENSG00000248592	0.1101	0.0588	0.06121	+++-
CNTNAP5	ENSG00000155052	0.0561	0.03	0.06129	++-+
GLIPR1L1	ENSG00000173401	0.2619	0.14	0.06133	+---
MID1IP1	ENSG00000165175	-0.0986	0.0527	0.06136	--+?
SLC66A1	ENSG00000040487	-0.171	0.0914	0.06144	----
FBXL3	ENSG00000005812	-0.2996	0.1602	0.06149	-++-
FUS	ENSG00000089280	-0.1689	0.0903	0.06149	----
GPR15LG	ENSG00000188373	0.2599	0.139	0.06151	+++?
OR5I1	ENSG00000167825	0.1539	0.0823	0.06154	++--
SCD	ENSG00000099194	0.1668	0.0893	0.06164	+-+-
GP9	ENSG00000169704	-0.125	0.0669	0.06169	-+--
CASP6	ENSG00000138794	0.1933	0.1035	0.06171	+++-
ZNF395	ENSG00000186918	0.1158	0.062	0.06175	+++-
MCF2	ENSG00000101977	-0.0756	0.0405	0.06186	----
DMPK	ENSG00000104936	0.1068	0.0572	0.0619	++-+
CHAC2	ENSG00000143942	-0.1021	0.0547	0.06196	-+--
TCTN1	ENSG00000204852	0.1014	0.0543	0.06196	+++-
RALYL	ENSG00000184672	0.1882	0.1009	0.06201	+-+-
RFC1	ENSG00000035928	-0.079	0.0424	0.06208	-+-+
LPCAT3	ENSG00000111684	0.1571	0.0843	0.06224	++--
PARD6B	ENSG00000124171	0.1506	0.0808	0.06225	+++-
MTFP1	ENSG00000242114	0.244	0.1309	0.06228	++--
DYNAP	ENSG00000178690	0.1939	0.104	0.06234	+++?
HEPN1	ENSG00000221932	-0.4967	0.2666	0.06242	---?
SHISAL2B	ENSG00000145642	0.1788	0.096	0.06242	+++-
C16orf89	ENSG00000153446	0.0734	0.0394	0.06247	+++-
CCDC62	ENSG00000130783	-0.0901	0.0484	0.06249	----
TMED3	ENSG00000166557	0.0764	0.041	0.06249	++++
TMEM64	ENSG00000180694	-0.1721	0.0924	0.06249	---+
C6orf62	ENSG00000112308	0.2289	0.1229	0.06251	++-?
KRTAP2-1	ENSG00000212725	-0.2689	0.1444	0.06255	---+
MGAT1	ENSG00000131446	-0.1707	0.0916	0.06255	-+--
IFNGR2	ENSG00000159128	0.0985	0.0529	0.06257	++--
CLYBL	ENSG00000125246	0.147	0.079	0.06266	+-++
VAPA	ENSG00000101558	-0.2325	0.1249	0.06273	----
PRAMEF15	ENSG00000204501	0.0838	0.045	0.06289	+++-
KCNA6	ENSG00000151079	0.1968	0.1058	0.06293	++++
SYT14	ENSG00000143469	0.0954	0.0513	0.06299	+---
GNB3	ENSG00000111664	0.1407	0.0757	0.06305	+++-
IBTK	ENSG00000005700	-0.0825	0.0444	0.06312	----
TMEM225B	ENSG00000244219	0.1123	0.0604	0.06315	++++
MAGEC2	ENSG00000046774	-0.2183	0.1175	0.06316	----
RAD51AP2	ENSG00000214842	0.079	0.0425	0.06319	+++-
XYLT1	ENSG00000103489	-0.0598	0.0322	0.06321	----
KCNA3	ENSG00000177272	-0.1072	0.0577	0.06326	---+
MOCS1	ENSG00000124615	0.0576	0.031	0.06333	++-+
SMIM10L1	ENSG00000256537	-0.4673	0.2517	0.0634	---?
HAPLN4	ENSG00000187664	-0.1586	0.0854	0.06342	-+--
LGALS7B	ENSG00000178934	-1.1443	0.6165	0.06342	--??
YY2	ENSG00000230797	0.3527	0.19	0.06344	++--
H2BC21	ENSG00000184678	-0.1862	0.1003	0.06347	---?
LMOD1	ENSG00000163431	0.0971	0.0523	0.06351	++--
RGS14	ENSG00000169220	-0.1729	0.0932	0.06351	---+
WNT9B	ENSG00000158955	-0.0825	0.0445	0.06354	-++-
C17orf98	ENSG00000275489	-0.2794	0.1506	0.06359	--+-
RTKN	ENSG00000114993	-0.0887	0.0478	0.06359	--+-
RTN4R	ENSG00000040608	-0.155	0.0836	0.06362	-+--
GOLGA6A	ENSG00000159289	0.1578	0.0851	0.06367	+-+-
MYOCD	ENSG00000141052	0.0722	0.0389	0.06367	++++
DYNC1I1	ENSG00000158560	-0.1335	0.072	0.06368	--++
MYLK2	ENSG00000101306	0.1028	0.0554	0.06368	++++
TRAPPC5	ENSG00000181029	0.3034	0.1637	0.06378	+-++
TMEM200A	ENSG00000164484	0.0844	0.0456	0.06387	++++
IRF2BP1	ENSG00000170604	-0.104	0.0561	0.06388	-+++
MAGEA3	ENSG00000221867	-0.0662	0.0357	0.06395	---+
TRIM65	ENSG00000141569	-0.0564	0.0304	0.064	--+-
SPIN2B	ENSG00000186787	-0.629	0.3398	0.06411	--?-
BMPR1A	ENSG00000107779	0.1384	0.0748	0.06412	+-+-
MICU3	ENSG00000155970	0.0759	0.041	0.06415	+++-
CST6	ENSG00000175315	-0.1251	0.0676	0.06419	----
LRRC70	ENSG00000186105	-0.1368	0.0739	0.06423	-+--
ZNF821	ENSG00000102984	-0.1132	0.0612	0.06423	----
TSPO2	ENSG00000112212	-0.1825	0.0986	0.06425	-+--
PTGER4	ENSG00000171522	-0.1982	0.1071	0.06432	----
ENSG00000256514	ENSG00000256514	-0.6466	0.3496	0.0644	-+--
ZNF512B	ENSG00000196700	0.0615	0.0333	0.06448	++++
SIM2	ENSG00000159263	-0.1051	0.0569	0.06458	----
GSK3A	ENSG00000105723	0.1751	0.0948	0.06462	+-++
NUP54	ENSG00000138750	0.1894	0.1025	0.06463	++++
RUFY1	ENSG00000176783	-0.0922	0.0499	0.06466	-+++
CCDC180	ENSG00000197816	0.0475	0.0257	0.06479	++-+
TMEM87A	ENSG00000103978	0.1585	0.0858	0.06482	++++
GTF2IRD2	ENSG00000196275	0.2464	0.1335	0.06491	+++-
SLC5A1	ENSG00000100170	0.1006	0.0545	0.06494	+-+-
NKAIN4	ENSG00000101198	-0.1584	0.0859	0.06502	--+-
TNFRSF21	ENSG00000146072	-0.0629	0.0341	0.06503	-+--
PYURF	ENSG00000145337	-0.1449	0.0785	0.06513	----
OR5D14	ENSG00000186113	0.118	0.064	0.06522	++-+
FAF2	ENSG00000113194	-0.204	0.1107	0.06525	----
SLC35F2	ENSG00000110660	0.1401	0.076	0.06527	+-+-
CHST12	ENSG00000136213	0.1959	0.1063	0.06531	++++
GMPR	ENSG00000137198	0.1079	0.0586	0.06533	+-++
TLX3	ENSG00000164438	-0.1237	0.0672	0.06549	-+++
NPVF	ENSG00000105954	0.1164	0.0632	0.06558	+++-
DZANK1	ENSG00000089091	-0.0896	0.0487	0.06559	--++
SPRR2G	ENSG00000159516	-0.4589	0.2493	0.06566	---?
SCYL1	ENSG00000142186	-0.0619	0.0336	0.06567	---+
IRAK1	ENSG00000184216	0.0418	0.0227	0.06568	++--
C5AR2	ENSG00000134830	0.1556	0.0846	0.06577	++-+
KLC2	ENSG00000174996	-0.101	0.0549	0.06577	-++-
PCLAF	ENSG00000166803	0.3613	0.1964	0.06586	++-+
TEX29	ENSG00000153495	0.0751	0.0409	0.06588	+--+
ANKRD12	ENSG00000101745	0.0677	0.0368	0.06589	+--+
ATP7B	ENSG00000123191	0.0376	0.0205	0.06597	+---
POLR2A	ENSG00000181222	-1.1589	0.6306	0.06611	-???
RDX	ENSG00000137710	-0.1639	0.0892	0.06614	---+
ZNF474	ENSG00000164185	-0.0833	0.0454	0.06618	--++
ERLIN1	ENSG00000107566	0.2532	0.1378	0.06622	++--
KRTAP12-2	ENSG00000221864	0.0629	0.0343	0.06623	+---
TMEM107	ENSG00000179029	-0.3583	0.1951	0.06632	--+-
DLK1	ENSG00000185559	0.1191	0.0649	0.06636	+-+-
MIPEP	ENSG00000027001	0.074	0.0403	0.06637	++--
OR4C11	ENSG00000172188	-0.1394	0.0759	0.0664	----
PSMC6	ENSG00000100519	-0.2864	0.156	0.06645	--+-
SAMD10	ENSG00000130590	0.0653	0.0356	0.06647	++--
ITLN1	ENSG00000179914	0.1548	0.0844	0.06658	+++-
CUL9	ENSG00000112659	0.034	0.0185	0.06666	++--
NSUN4	ENSG00000117481	0.1456	0.0794	0.06673	+-++
PSMB8	ENSG00000204264	-0.1556	0.0849	0.06674	----
MTMR8	ENSG00000102043	0.0648	0.0353	0.06679	++++
THAP2	ENSG00000173451	-0.1121	0.0612	0.06682	-++-
TMEM237	ENSG00000155755	0.1416	0.0773	0.06688	++--
BAZ2B	ENSG00000123636	-0.0477	0.026	0.06689	--++
FAM104A	ENSG00000133193	0.1999	0.1091	0.06703	+++-
WRN	ENSG00000165392	-0.0427	0.0233	0.06709	--+-
NME7	ENSG00000143156	-0.1176	0.0643	0.06713	-+--
LCMT2	ENSG00000168806	0.0712	0.0389	0.06717	+--+
ZSCAN4	ENSG00000180532	0.1905	0.1041	0.06722	+++-
ANXA8	ENSG00000265190	0.1674	0.0915	0.06727	++-?
SPANXN1	ENSG00000203923	-0.4345	0.2375	0.0673	-+--
OR2T12	ENSG00000177201	-0.0558	0.0305	0.06732	--+-
OR5H1	ENSG00000231192	0.0946	0.0517	0.06733	+---
UBE2O	ENSG00000175931	0.0812	0.0444	0.06737	++-+
C1QL1	ENSG00000131094	0.2319	0.1268	0.06744	+-+-
TSPAN11	ENSG00000110900	-0.1509	0.0825	0.06747	-++-
GARIN2	ENSG00000172717	0.1221	0.0668	0.06766	++--
LOXL4	ENSG00000138131	-0.087	0.0476	0.06766	----
GTF2H2	ENSG00000145736	-0.1093	0.0598	0.06767	---+
QARS1	ENSG00000172053	0.0789	0.0432	0.06769	+--+
POF1B	ENSG00000124429	-0.0561	0.0307	0.06772	-+--
GRIN3A	ENSG00000198785	-0.0456	0.025	0.06778	---+
MED9	ENSG00000141026	0.293	0.1604	0.0678	++++
VPREB1	ENSG00000169575	0.1078	0.059	0.06784	++-+
ANKRD16	ENSG00000134461	-0.1169	0.064	0.06787	----
IMPA1	ENSG00000133731	0.1939	0.1062	0.06787	++++
STAP2	ENSG00000178078	0.1252	0.0686	0.0679	++--
PTPRJ	ENSG00000149177	0.0761	0.0417	0.06793	+-+-
ITGB2	ENSG00000160255	-0.0597	0.0327	0.06795	--++
NOTO	ENSG00000214513	-0.0899	0.0493	0.06796	----
ZFAND2A	ENSG00000178381	0.1535	0.0841	0.06801	++++
ERVMER34-1	ENSG00000226887	1.7917	0.9821	0.06811	++-?
TUBGCP2	ENSG00000130640	-0.0576	0.0316	0.06813	-+++
ENSG00000260643	ENSG00000260643	-0.0815	0.0447	0.06818	-+--
CCDC190	ENSG00000185860	0.0673	0.0369	0.06822	++++
SH3D19	ENSG00000109686	0.0634	0.0348	0.06824	+--+
HSPA8	ENSG00000109971	0.3061	0.1679	0.06828	++-?
ENSG00000279765	ENSG00000279765	-0.2704	0.1483	0.06828	---?
TUSC1	ENSG00000198680	0.1681	0.0923	0.06844	++--
VKORC1	ENSG00000167397	-0.1355	0.0744	0.06844	-+--
GPLD1	ENSG00000112293	-0.0633	0.0347	0.06856	----
KRTAP5-6	ENSG00000205864	0.2441	0.134	0.06858	+-+-
RIC3	ENSG00000166405	0.0611	0.0336	0.06861	+++-
TDRD9	ENSG00000156414	-0.0772	0.0424	0.06861	---+
ANKRD13C	ENSG00000118454	-0.0907	0.0498	0.06863	-+++
EBLN2	ENSG00000255423	-0.145	0.0796	0.06864	---+
STOML2	ENSG00000165283	0.1704	0.0936	0.06864	++--
TNKS1BP1	ENSG00000149115	0.0418	0.023	0.06877	++++
IMMP1L	ENSG00000148950	-0.1831	0.1006	0.06878	----
RAB6D	ENSG00000233087	0.164	0.0902	0.06883	+-++
TADA2A	ENSG00000276234	0.1616	0.0889	0.06891	++--
MRPL1	ENSG00000169288	0.1715	0.0943	0.06893	+++-
STAP1	ENSG00000035720	0.1446	0.0795	0.06895	+---
PAX2	ENSG00000075891	-0.245	0.1348	0.06913	---+
MIF4GD	ENSG00000125457	0.1342	0.0738	0.06916	+-+-
C2orf76	ENSG00000186132	0.3028	0.1666	0.0692	+---
VAV1	ENSG00000141968	-0.1088	0.0599	0.06924	--+-
XRCC3	ENSG00000126215	0.1336	0.0735	0.06925	+---
SEPTIN14	ENSG00000154997	-0.0658	0.0362	0.0693	-+++
KCNMB1	ENSG00000145936	0.1217	0.067	0.06934	++--
IRS2	ENSG00000185950	0.0431	0.0237	0.06939	+++-
LRRN1	ENSG00000175928	0.0708	0.039	0.06943	++++
FAM24A	ENSG00000203795	-0.359	0.1978	0.06948	----
MELK	ENSG00000165304	0.0664	0.0366	0.06951	++++
TRMO	ENSG00000136932	-0.1064	0.0586	0.06952	---+
SECISBP2	ENSG00000187742	0.1002	0.0552	0.06953	++--
WDR48	ENSG00000114742	-0.0872	0.0481	0.06953	-++-
CATSPER4	ENSG00000188782	-0.1225	0.0675	0.06957	--+-
GHR	ENSG00000112964	0.1062	0.0585	0.06965	++-+
CASP1	ENSG00000137752	0.0577	0.0318	0.06973	+---
CKMT1B	ENSG00000237289	-0.0758	0.0418	0.0698	-++-
C1QBP	ENSG00000108561	-0.1806	0.0996	0.06985	-+--
WNT9A	ENSG00000143816	0.1163	0.0642	0.06989	++-+
RPS6KA6	ENSG00000072133	-0.1757	0.097	0.06999	-++?
SLC30A10	ENSG00000196660	0.1319	0.0728	0.07004	++++
PGD	ENSG00000142657	-0.1435	0.0792	0.07011	-+-+
PTH1R	ENSG00000160801	0.0809	0.0447	0.07015	++++
PLCZ1	ENSG00000139151	-0.1181	0.0652	0.07022	--++
UBE3A	ENSG00000114062	-0.2028	0.1121	0.07025	-++-
ASB12	ENSG00000198881	0.0938	0.0518	0.07029	++++
ZNF891	ENSG00000214029	-0.137	0.0757	0.07031	---+
SLC66A3	ENSG00000162976	-0.2166	0.1197	0.07032	---+
NOX4	ENSG00000086991	-0.0601	0.0332	0.07035	---+
ARID2	ENSG00000189079	-0.0677	0.0374	0.0706	----
GAA	ENSG00000171298	0.0643	0.0356	0.07061	+---
ZFYVE21	ENSG00000100711	-0.1929	0.1067	0.07062	-+--
DCTN4	ENSG00000132912	0.1171	0.0648	0.07063	+--+
RIPK3	ENSG00000129465	0.1556	0.0861	0.07068	+--+
ADGRL3	ENSG00000150471	0.0551	0.0305	0.07072	+---
FATE1	ENSG00000147378	0.2826	0.1564	0.0708	+++?
UROD	ENSG00000126088	0.0807	0.0447	0.07084	++-+
OR2G3	ENSG00000177476	0.1363	0.0754	0.07086	+-++
TMEM9	ENSG00000116857	-0.2282	0.1264	0.07093	-++-
FOXRED2	ENSG00000100350	0.0769	0.0426	0.07094	++--
LSM2	ENSG00000204392	-0.772	0.4275	0.07097	---?
NPC2	ENSG00000119655	-0.116	0.0643	0.071	-+--
SLC25A41	ENSG00000181240	-0.1035	0.0573	0.07109	---+
SRD5A3	ENSG00000128039	-0.2223	0.1232	0.0712	----
REEP3	ENSG00000165476	-0.2222	0.1232	0.07123	-+--
RPE65	ENSG00000116745	-0.1256	0.0696	0.07133	--++
AQP6	ENSG00000086159	0.1435	0.0796	0.07151	+-++
SLC22A18AS	ENSG00000254827	0.0955	0.053	0.07156	++--
GTF2H1	ENSG00000110768	0.0684	0.038	0.07184	+-++
SEC24B	ENSG00000138802	-0.0863	0.0479	0.07185	--+-
ORC5	ENSG00000164815	-0.09	0.05	0.07188	-+--
FUNDC1	ENSG00000069509	-0.3207	0.1782	0.07191	----
CXCL9	ENSG00000138755	0.3523	0.1958	0.072	+-+-
ENSG00000284779	ENSG00000284779	0.2359	0.1311	0.07202	+-+-
MKRN2	ENSG00000075975	0.1876	0.1043	0.07207	+++-
ALG1	ENSG00000033011	-0.0766	0.0426	0.07211	-+--
MAIP1	ENSG00000162972	-0.1747	0.0972	0.07214	--+-
FEM1B	ENSG00000169018	-0.1577	0.0877	0.07218	----
PGK1	ENSG00000102144	-0.1637	0.0911	0.07218	-+--
PIGH	ENSG00000100564	0.1597	0.0888	0.07219	+-++
DDI2	ENSG00000197312	0.1651	0.0919	0.07234	++-+
LMLN	ENSG00000185621	-0.1517	0.0844	0.07234	--++
KAT2B	ENSG00000114166	0.064	0.0357	0.07242	+++-
SLU7	ENSG00000164609	-0.1544	0.0859	0.0725	----
FAM53C	ENSG00000120709	-0.1565	0.0872	0.07251	----
CEP126	ENSG00000110318	-0.0824	0.0459	0.07255	----
CLEC9A	ENSG00000197992	-0.1534	0.0855	0.07262	----
ALDH1L2	ENSG00000136010	0.068	0.0379	0.07267	+-+-
TBL2	ENSG00000106638	0.0759	0.0423	0.07273	++--
DHFR	ENSG00000228716	0.3036	0.1692	0.07281	+-+?
ITGB8	ENSG00000105855	-0.0855	0.0476	0.07282	-++-
PTPRT	ENSG00000196090	0.0397	0.0221	0.07289	+-+-
CCNK	ENSG00000090061	-0.1885	0.1051	0.07291	--+-
WLS	ENSG00000116729	-0.1381	0.077	0.07291	---+
RAD21	ENSG00000164754	0.1438	0.0802	0.07307	+---
RASSF6	ENSG00000169435	0.0875	0.0488	0.07313	+++-
EDEM1	ENSG00000134109	0.0862	0.0481	0.07318	+++-
GON7	ENSG00000170270	0.3225	0.1801	0.07335	+++-
TBXAS1	ENSG00000059377	0.0567	0.0317	0.07343	++-+
WDR35	ENSG00000118965	-0.0619	0.0346	0.07345	----
ENSG00000268870	ENSG00000268870	0.2859	0.1598	0.0735	+++-
NUDT8	ENSG00000167799	0.0658	0.0368	0.07362	++-+
HLA-DQA2	ENSG00000237541	0.0798	0.0446	0.07364	++++
DDX25	ENSG00000109832	-0.0765	0.0428	0.07367	--++
PUS7	ENSG00000091127	-0.0713	0.0398	0.07367	-++-
TMEM52B	ENSG00000165685	-0.1849	0.1034	0.07371	-+--
C4orf51	ENSG00000237136	-0.1439	0.0805	0.07387	-+--
MYLK	ENSG00000065534	-0.0438	0.0245	0.07394	-+-+
ZNF121	ENSG00000197961	0.136	0.0761	0.07398	++--
PIK3R4	ENSG00000196455	-0.0689	0.0386	0.07401	-+-+
ITGB6	ENSG00000115221	0.08	0.0448	0.07413	+-+-
TFPI	ENSG00000003436	0.1413	0.0791	0.07413	+-++
CDK15	ENSG00000138395	-0.0949	0.0531	0.07414	-+-+
NADSYN1	ENSG00000172890	-0.0554	0.031	0.07417	-+--
OTOA	ENSG00000155719	-0.0649	0.0363	0.07419	---+
SYNPR	ENSG00000163630	-0.1809	0.1013	0.0742	-+-+
PBLD	ENSG00000108187	0.1974	0.1106	0.07428	+++-
PITPNM3	ENSG00000091622	0.0654	0.0366	0.07433	+++-
DCAF7	ENSG00000136485	0.4589	0.2573	0.07455	+?-?
TRIM73	ENSG00000178809	0.1713	0.096	0.07455	+++-
RABGGTA	ENSG00000100949	-0.1182	0.0664	0.07477	----
HNRNPM	ENSG00000099783	0.1351	0.0758	0.07481	+++-
VPS25	ENSG00000131475	0.3401	0.1909	0.07482	+-++
CPO	ENSG00000144410	-0.1357	0.0762	0.07487	---+
COX18	ENSG00000163626	0.0493	0.0277	0.0749	+-+-
TRPC5OS	ENSG00000204025	-0.4938	0.2774	0.07502	----
OR2A12	ENSG00000221858	-0.2242	0.126	0.07503	--+-
BPI	ENSG00000101425	0.0614	0.0345	0.07518	++--
ALX3	ENSG00000156150	0.1243	0.0699	0.07522	+++-
COQ7	ENSG00000167186	-0.1846	0.1038	0.07536	---+
ZNF765	ENSG00000196417	-0.0902	0.0508	0.07554	-+--
RPL3	ENSG00000100316	-0.1867	0.1051	0.07563	----
FUT7	ENSG00000180549	-0.0803	0.0452	0.07565	----
OR7A5	ENSG00000188269	-0.0984	0.0554	0.0757	-+--
COX7B	ENSG00000131174	-0.5599	0.3155	0.07596	---?
P4HA2	ENSG00000072682	0.1111	0.0626	0.076	+-+-
PLEKHJ1	ENSG00000104886	0.1714	0.0966	0.076	++--
C1GALT1C1	ENSG00000171155	0.0534	0.0301	0.07602	+---
TBC1D10B	ENSG00000169221	-0.0968	0.0546	0.07605	-+-+
TBXT	ENSG00000164458	-0.0703	0.0396	0.07606	----
FGF3	ENSG00000186895	0.2166	0.1221	0.07608	++-?
PLCXD2	ENSG00000240891	-0.1213	0.0684	0.07613	-++-
DEGS1	ENSG00000143753	0.1064	0.06	0.07617	+++-
NKAPD1	ENSG00000150776	-0.0823	0.0464	0.0762	----
C1orf216	ENSG00000142686	0.1323	0.0746	0.07623	+++-
CENPA	ENSG00000115163	-0.5588	0.3154	0.07642	----
FEM1A	ENSG00000141965	-0.0854	0.0482	0.07646	-++-
RAB8A	ENSG00000167461	-0.2551	0.1441	0.07654	-++-
OPTC	ENSG00000188770	0.0545	0.0308	0.07655	+++-
PHLPP1	ENSG00000081913	-0.0374	0.0211	0.07666	--+-
SHBG	ENSG00000129214	0.1498	0.0846	0.07678	+-++
DNAJB1	ENSG00000132002	-0.1592	0.09	0.07679	--++
OR4F15	ENSG00000182854	-0.0631	0.0357	0.07684	-+++
ST20-MTHFS	ENSG00000259332	-0.1284	0.0726	0.07684	-+++
DNAJC18	ENSG00000170464	0.125	0.0707	0.07702	+--+
COPS3	ENSG00000141030	-0.2214	0.1252	0.07704	-+--
LEFTY2	ENSG00000143768	-0.1357	0.0768	0.07705	-+--
SERINC4	ENSG00000184716	0.0635	0.036	0.07728	+-++
VPS33B	ENSG00000184056	0.0764	0.0432	0.07732	++++
FAM228A	ENSG00000186453	-0.1632	0.0925	0.07745	--+-
FUCA2	ENSG00000001036	-0.1277	0.0724	0.07749	--+-
VMA21	ENSG00000160131	0.2489	0.141	0.07749	+-+?
AFG1L	ENSG00000135537	0.0746	0.0422	0.07759	+--+
SLITRK5	ENSG00000165300	0.0875	0.0496	0.07766	+-+-
MAPKAPK5	ENSG00000089022	0.1651	0.0936	0.07768	+++-
HACD1	ENSG00000165996	0.1949	0.1105	0.07773	++--
PDPR	ENSG00000090857	0.0461	0.0262	0.07773	++++
PLIN5	ENSG00000214456	-0.0486	0.0276	0.07778	----
MYADM	ENSG00000179820	0.1777	0.1008	0.07783	++--
COA3	ENSG00000183978	-0.1691	0.0959	0.07786	----
DCAF4L1	ENSG00000182308	0.0932	0.0529	0.07786	++-+
COPG2	ENSG00000158623	0.2013	0.1142	0.07794	+-+-
BDNF	ENSG00000176697	0.2059	0.1168	0.07798	+---
KRTAP13-4	ENSG00000186971	0.1037	0.0589	0.0782	++--
C3	ENSG00000125730	0.0496	0.0282	0.07821	+-+-
AK8	ENSG00000165695	0.0663	0.0377	0.07823	+---
VWC2L	ENSG00000174453	0.2542	0.1444	0.07831	+++-
LYNX1	ENSG00000180155	0.2306	0.131	0.07834	+++-
NLRP6	ENSG00000174885	0.0706	0.0401	0.07837	++++
NOSIP	ENSG00000142546	0.1793	0.1019	0.07838	++++
ATP6V1G1	ENSG00000136888	-0.0906	0.0515	0.07839	-+--
NPR2	ENSG00000159899	-0.1066	0.0606	0.0784	----
TOP2A	ENSG00000131747	-0.0623	0.0354	0.07841	-+--
ADGRF3	ENSG00000173567	0.0372	0.0212	0.07845	++-+
OCM	ENSG00000122543	0.0687	0.0391	0.07845	++-?
RFXANK	ENSG00000064490	-0.1621	0.0921	0.07854	---+
PJVK	ENSG00000204311	-0.2152	0.1223	0.07858	--+-
PIGK	ENSG00000142892	-0.1774	0.1009	0.07867	----
PSMD12	ENSG00000197170	-0.192	0.1092	0.07877	-+--
MORF4L1	ENSG00000185787	0.1323	0.0752	0.07879	+-+-
CXCL6	ENSG00000124875	-0.0796	0.0453	0.07889	--++
GULP1	ENSG00000144366	-0.2332	0.1327	0.07892	-+--
IFT81	ENSG00000122970	-0.0814	0.0463	0.07895	-+++
KRTAP5-8	ENSG00000241233	-0.2364	0.1346	0.079	----
ARHGEF19	ENSG00000142632	-0.0634	0.0361	0.07908	-++-
ZMYND15	ENSG00000141497	0.0796	0.0453	0.07915	+-++
OGT	ENSG00000147162	0.3215	0.1831	0.07917	+---
MAGEA8	ENSG00000156009	0.0925	0.0527	0.07918	+++-
COX6B2	ENSG00000160471	0.0807	0.046	0.07922	+--?
GTF3C4	ENSG00000125484	-0.045	0.0257	0.07923	----
PRRX2	ENSG00000167157	-0.1696	0.0966	0.07925	-+--
RTCA	ENSG00000137996	0.1515	0.0863	0.07929	+-+-
INSC	ENSG00000188487	0.0372	0.0212	0.07936	++--
AMDHD1	ENSG00000139344	-0.0948	0.054	0.07946	--+-
F2RL2	ENSG00000164220	0.0645	0.0368	0.07949	++--
EME2	ENSG00000197774	0.0956	0.0545	0.07962	++-+
PLXNA4	ENSG00000221866	-0.0323	0.0184	0.07964	-++-
PROX1	ENSG00000117707	-0.1682	0.0959	0.07968	-++-
ZDHHC12	ENSG00000160446	-0.1118	0.0638	0.07968	-+--
ARV1	ENSG00000173409	-0.0637	0.0363	0.07973	-+--
LCTL	ENSG00000188501	0.0644	0.0368	0.07979	+-+-
ANKRD10	ENSG00000088448	-0.1396	0.0797	0.07987	-+--
CCL11	ENSG00000172156	-0.2232	0.1274	0.0799	----
SH2B1	ENSG00000178188	0.0903	0.0516	0.07998	++++
JUND	ENSG00000130522	-0.1532	0.0875	0.08004	----
CEP57L1	ENSG00000183137	0.0799	0.0457	0.08016	+-++
PSTK	ENSG00000179988	-0.0929	0.0531	0.08021	----
PDLIM5	ENSG00000163110	-0.0717	0.041	0.08023	-+--
IFT25	ENSG00000081870	-0.1249	0.0714	0.08025	--++
TLN1	ENSG00000137076	0.0704	0.0402	0.08028	+--+
CDPF1	ENSG00000205643	0.259	0.1481	0.08034	+++-
NKG7	ENSG00000105374	0.2406	0.1376	0.08035	++++
MMP25	ENSG00000008516	-0.0806	0.0461	0.08036	-+++
ZDHHC3	ENSG00000163812	0.056	0.032	0.08044	++--
DCAF4L2	ENSG00000176566	-0.1018	0.0582	0.08048	----
PKD1L1	ENSG00000158683	0.0346	0.0198	0.08048	+--+
SAA2-SAA4	ENSG00000255071	0.0743	0.0425	0.08052	+-+-
RFNG	ENSG00000169733	-0.1495	0.0856	0.08053	--+?
GTF3C2	ENSG00000115207	0.0916	0.0524	0.08061	++++
PKIG	ENSG00000168734	-0.4972	0.2846	0.08062	----
TRIM29	ENSG00000137699	-0.0541	0.031	0.08062	---+
KIAA2013	ENSG00000116685	0.0532	0.0304	0.08066	+---
CCP110	ENSG00000103540	0.0686	0.0393	0.08068	+++-
WDR81	ENSG00000167716	-0.0409	0.0234	0.08068	-+--
GJD4	ENSG00000177291	-0.1031	0.059	0.08069	--++
MRPL30	ENSG00000185414	-0.068	0.039	0.08074	----
GSTT2B	ENSG00000133433	0.0706	0.0404	0.08077	+-?-
TMEM61	ENSG00000143001	-0.0861	0.0493	0.0808	-+--
SLC25A12	ENSG00000115840	-0.1361	0.078	0.08087	--+-
GRM6	ENSG00000113262	-0.0646	0.037	0.08088	-++-
OIT3	ENSG00000138315	0.1085	0.0622	0.08095	++++
KCNE3	ENSG00000175538	0.2312	0.1325	0.08099	++--
YIPF6	ENSG00000181704	0.415	0.2378	0.081	+-+-
GREM1	ENSG00000166923	-0.0867	0.0497	0.08102	-+-?
C5orf15	ENSG00000113583	-0.1219	0.0699	0.08121	--+-
GPR32	ENSG00000142511	0.1642	0.0942	0.08134	+-++
OST4	ENSG00000228474	0.4902	0.2813	0.0814	+-+-
C1orf162	ENSG00000143110	-0.1841	0.1057	0.08146	-+--
PRPF4	ENSG00000136875	0.0756	0.0434	0.08152	++-+
RIMBP3B	ENSG00000274600	0.6803	0.3905	0.08153	+-+-
ZNF678	ENSG00000181450	-0.1312	0.0753	0.08154	-+--
ALG1L2	ENSG00000251287	-0.0583	0.0335	0.08155	-+--
SMIM17	ENSG00000268182	0.128	0.0735	0.08157	+++-
GPAT2	ENSG00000186281	-0.0812	0.0467	0.08159	----
CFC1	ENSG00000136698	-0.3025	0.1737	0.08169	---?
CNNM1	ENSG00000119946	0.0847	0.0487	0.08175	+---
PLPP3	ENSG00000162407	-0.2055	0.1181	0.08175	----
HSPA6	ENSG00000173110	0.0601	0.0345	0.08177	++++
TGDS	ENSG00000088451	0.1814	0.1042	0.08184	+---
EFCAB13	ENSG00000178852	0.1046	0.0601	0.08187	++--
GPR25	ENSG00000170128	-0.078	0.0448	0.08188	----
TIGD5	ENSG00000179886	0.0999	0.0574	0.0819	+-++
STK24	ENSG00000102572	-0.0777	0.0447	0.08191	----
ZDHHC24	ENSG00000174165	-0.1774	0.102	0.08191	--+-
SUN2	ENSG00000100242	0.0532	0.0306	0.08192	++-+
OR51D1	ENSG00000197428	-0.0804	0.0462	0.08197	-+++
FAM234B	ENSG00000084444	-0.1042	0.0599	0.08207	--+-
WDR77	ENSG00000116455	0.2124	0.1222	0.08212	+--+
FOXA1	ENSG00000129514	0.1322	0.0761	0.08217	+-++
RUNDC3A	ENSG00000108309	-0.1747	0.1006	0.08227	-+--
AMY2B	ENSG00000240038	0.0672	0.0387	0.08229	++--
MOCS2	ENSG00000164172	-0.0666	0.0383	0.08232	--+-
DPH1	ENSG00000108963	0.0613	0.0353	0.08235	+--+
NRIP1	ENSG00000180530	-0.0553	0.0318	0.08235	---+
CDH3	ENSG00000062038	0.0641	0.0369	0.08239	++-+
TRIM13	ENSG00000204977	0.1692	0.0975	0.0826	++++
ZDHHC19	ENSG00000163958	0.0984	0.0567	0.0826	+---
C9orf24	ENSG00000164972	-0.1514	0.0873	0.08272	--+-
TMEM52	ENSG00000178821	-0.16	0.0922	0.08273	-+--
ZNF30	ENSG00000168661	-0.0577	0.0333	0.08275	----
STX8	ENSG00000170310	0.2094	0.1207	0.08279	+++-
TEX13B	ENSG00000170925	0.0737	0.0425	0.08285	+-+?
MTG2	ENSG00000101181	0.0696	0.0401	0.08294	++++
PER3	ENSG00000049246	0.0318	0.0184	0.083	+-++
CENPM	ENSG00000100162	-0.1933	0.1115	0.08303	--+?
RPGR	ENSG00000156313	-0.1631	0.0941	0.08316	----
SPATA31A7	ENSG00000276040	-0.1063	0.0614	0.08337	--+-
AWAT2	ENSG00000147160	-0.4437	0.2562	0.08338	-+--
CCNJL	ENSG00000135083	-0.0953	0.055	0.08338	---+
UNC80	ENSG00000144406	-0.038	0.0219	0.0835	--++
HEPHL1	ENSG00000181333	-0.05	0.0289	0.08354	---+
RAB36	ENSG00000100228	0.1553	0.0897	0.08356	++++
LOXL1	ENSG00000129038	-0.1251	0.0723	0.08361	----
CCDC27	ENSG00000162592	0.0905	0.0523	0.08365	+-+-
CCNC	ENSG00000112237	0.3584	0.2072	0.0837	+--?
PRDM4	ENSG00000110851	-0.0946	0.0547	0.08376	-+-+
ADGRV1	ENSG00000164199	0.0222	0.0128	0.08379	+--+
ZNF652	ENSG00000198740	0.1462	0.0846	0.08383	++--
CTSF	ENSG00000174080	-0.0838	0.0485	0.08389	----
MCEE	ENSG00000124370	-0.0771	0.0446	0.08389	--++
TRADD	ENSG00000102871	-0.1278	0.074	0.0839	--+-
ZNF35	ENSG00000169981	-0.1188	0.0688	0.08392	-++-
RNASE3	ENSG00000169397	-0.0734	0.0425	0.08398	--++
UBLCP1	ENSG00000164332	0.3961	0.2292	0.084	+-+-
WIPF2	ENSG00000171475	0.068	0.0394	0.08413	++--
DAO	ENSG00000110887	0.1113	0.0645	0.08416	+-+-
PSMC3	ENSG00000165916	0.3497	0.2025	0.08417	+---
SLC6A20	ENSG00000163817	-0.0564	0.0327	0.08418	--++
RWDD3	ENSG00000122481	-0.1989	0.1152	0.08422	----
ATP2A3	ENSG00000074370	0.0545	0.0315	0.08424	+++-
ITGAE	ENSG00000083457	0.0697	0.0404	0.08425	++--
C2orf78	ENSG00000187833	-0.0642	0.0372	0.08426	----
CLK4	ENSG00000113240	0.0699	0.0405	0.08431	+-+-
NELFCD	ENSG00000101158	0.1257	0.0728	0.08435	+++-
CAPSL	ENSG00000152611	0.1651	0.0957	0.08437	++-+
AKIRIN1	ENSG00000174574	-0.2964	0.1718	0.08443	--+?
B3GALNT2	ENSG00000162885	0.1103	0.064	0.08465	+-++
LARP4	ENSG00000161813	0.1307	0.0758	0.08477	+++-
ENSG00000257411	ENSG00000257411	-0.492	0.2854	0.08477	----
ANKRD18B	ENSG00000230453	0.0793	0.046	0.08479	+--+
LASP1	ENSG00000002834	-0.199	0.1155	0.08483	---+
NIN	ENSG00000100503	-0.0563	0.0327	0.08488	-++-
DRAXIN	ENSG00000162490	0.0599	0.0348	0.08492	+++-
SCAF1	ENSG00000126461	-0.0549	0.0319	0.08498	--+-
TFAP2E	ENSG00000116819	0.0738	0.0428	0.08499	++++
PGM5	ENSG00000154330	0.0842	0.0489	0.08522	+--+
CCDC81	ENSG00000149201	0.0549	0.0319	0.08523	++-+
TOMM40L	ENSG00000158882	0.138	0.0802	0.08524	++--
AP2M1	ENSG00000161203	0.2903	0.1687	0.08525	+--+
GTPBP4	ENSG00000107937	-0.0574	0.0334	0.0853	--+-
KATNB1	ENSG00000140854	0.0592	0.0344	0.08535	++++
MBD6	ENSG00000166987	0.0755	0.0439	0.08543	+-+-
KRT32	ENSG00000108759	-0.0599	0.0348	0.08546	-+--
GPR153	ENSG00000158292	-0.0942	0.0548	0.08549	---+
ASTL	ENSG00000188886	-0.0831	0.0483	0.08552	--++
TBC1D24	ENSG00000162065	0.0847	0.0492	0.08552	++-+
MLN	ENSG00000096395	-0.1446	0.0841	0.08562	-+--
NFKBIL1	ENSG00000204498	0.1614	0.0939	0.08565	+--+
SLC35C2	ENSG00000080189	-0.1052	0.0612	0.08568	--+-
SPOCD1	ENSG00000134668	-0.0536	0.0312	0.08571	-+--
TSC22D1	ENSG00000102804	0.0497	0.0289	0.08577	++--
OOSP2	ENSG00000149507	-0.2712	0.1579	0.08578	----
KCNG1	ENSG00000026559	-0.1983	0.1154	0.08584	-+-+
ISX	ENSG00000175329	0.1418	0.0826	0.08591	+-+-
SCNN1D	ENSG00000162572	0.0553	0.0322	0.08593	+++-
NRM	ENSG00000137404	0.1667	0.097	0.08594	+--+
CBFA2T2	ENSG00000078699	-0.08	0.0466	0.08605	-+--
OR5B3	ENSG00000172769	0.1387	0.0808	0.08609	++++
RHOA	ENSG00000067560	0.4001	0.2331	0.08611	+--?
GGT7	ENSG00000131067	-0.1071	0.0624	0.08614	--++
SAMD1	ENSG00000141858	0.1488	0.0867	0.08633	+--+
SLC9C2	ENSG00000162753	-0.0988	0.0576	0.08636	----
NEXN	ENSG00000162614	-0.0993	0.0579	0.08637	----
KLK1	ENSG00000167748	0.0828	0.0483	0.08649	++--
FNDC8	ENSG00000073598	-0.1152	0.0672	0.08651	-++-
ASB9	ENSG00000102048	-0.2637	0.1538	0.08654	----
CCDC85C	ENSG00000205476	0.1267	0.0739	0.08657	+++-
PDF	ENSG00000258429	-0.1692	0.0988	0.08664	----
KRTAP3-3	ENSG00000212899	-0.3971	0.2318	0.08668	-++-
CABS1	ENSG00000145309	0.178	0.1039	0.08671	++++
SLC25A43	ENSG00000077713	-0.1567	0.0915	0.08672	-+--
SUPT3H	ENSG00000196284	-0.1055	0.0616	0.08673	----
C1orf127	ENSG00000175262	-0.0875	0.0511	0.08685	--++
VWA1	ENSG00000179403	-0.1139	0.0666	0.08695	-+--
LSM14B	ENSG00000149657	0.0842	0.0492	0.08718	+---
TOLLIP	ENSG00000078902	-0.1448	0.0847	0.08721	-+--
CTDSPL2	ENSG00000137770	-0.1945	0.1137	0.08724	---?
AMIGO1	ENSG00000181754	-0.0733	0.0429	0.0873	--+-
UPP1	ENSG00000183696	-0.1454	0.0851	0.08731	---+
CYP26C1	ENSG00000187553	0.1183	0.0692	0.08738	+?-?
H3C1	ENSG00000275714	0.1751	0.1024	0.08738	+---
CKAP5	ENSG00000175216	-0.0695	0.0407	0.08739	-+--
TPM1	ENSG00000140416	0.2099	0.1228	0.08746	++++
CASKIN2	ENSG00000177303	0.0487	0.0285	0.08747	+---
SAMD13	ENSG00000203943	0.3033	0.1775	0.08753	++--
SLITRK4	ENSG00000179542	0.1662	0.0973	0.08755	++++
PES1	ENSG00000100029	-0.0874	0.0512	0.08757	----
FMOD	ENSG00000122176	-0.1014	0.0594	0.08758	--+-
ZNF224	ENSG00000267680	-0.1005	0.0588	0.08758	----
BICC1	ENSG00000122870	-0.0817	0.0478	0.0876	-+++
KIF27	ENSG00000165115	0.0707	0.0414	0.08767	+++-
PDK4	ENSG00000004799	-0.095	0.0557	0.08778	----
FAM76A	ENSG00000009780	0.2079	0.1218	0.08782	++-+
ZNF773	ENSG00000152439	-0.113	0.0662	0.08782	-++-
CRELD2	ENSG00000184164	-0.0388	0.0227	0.08786	-+-+
FREY1	ENSG00000234776	0.1317	0.0772	0.08787	+++-
SPATC1	ENSG00000186583	-0.0716	0.0419	0.08795	-+++
BACE1	ENSG00000186318	0.1194	0.07	0.08802	++--
COG1	ENSG00000166685	0.0832	0.0488	0.08809	+++-
CPNE8	ENSG00000139117	0.1402	0.0822	0.0881	+--+
MRPS25	ENSG00000131368	0.229	0.1343	0.08815	++-+
NUP35	ENSG00000163002	0.1341	0.0787	0.08822	+++-
BID	ENSG00000015475	0.1451	0.0851	0.08829	++++
PRX	ENSG00000105227	-0.0442	0.0259	0.08833	--+-
STH	ENSG00000256762	0.3831	0.2248	0.08833	++--
C11orf58	ENSG00000110696	-0.3738	0.2194	0.08838	-++-
C5orf22	ENSG00000082213	-0.0621	0.0364	0.08841	----
PRDM8	ENSG00000152784	0.1007	0.0591	0.08849	++-+
MXRA5	ENSG00000101825	-0.0323	0.019	0.08853	-+-+
CFHR4	ENSG00000134365	-0.0584	0.0343	0.08855	----
CIT	ENSG00000122966	0.0491	0.0288	0.08859	+--+
IRX2	ENSG00000170561	0.1197	0.0703	0.08866	+--+
MRPL27	ENSG00000108826	-0.2002	0.1176	0.08877	-++-
LY6G5C	ENSG00000204428	-0.1478	0.0868	0.08878	--+-
MAFB	ENSG00000204103	0.2255	0.1325	0.08889	++--
CD180	ENSG00000134061	-0.0572	0.0336	0.0889	-++-
PEX1	ENSG00000127980	-0.0714	0.042	0.089	----
SLC2A14	ENSG00000173262	-0.1081	0.0636	0.08902	---+
SUPT16H	ENSG00000092201	0.0957	0.0563	0.08904	++++
ZFYVE19	ENSG00000166140	0.059	0.0347	0.08933	++++
FAM136A	ENSG00000035141	-0.1584	0.0932	0.08934	--++
AGK	ENSG00000006530	-0.0962	0.0567	0.08947	-+--
SLC25A3	ENSG00000075415	-0.1902	0.112	0.0895	-+--
ALDH1L1	ENSG00000144908	0.0503	0.0296	0.08952	+-+-
ATP6V1F	ENSG00000128524	-0.1481	0.0872	0.08958	----
SEC14L1	ENSG00000129657	-0.0669	0.0394	0.08962	-+--
LAX1	ENSG00000122188	0.079	0.0465	0.08966	+--+
SPTBN5	ENSG00000137877	-0.0229	0.0135	0.08968	--+-
UBXN10	ENSG00000162543	0.2171	0.128	0.08979	+++-
ANO5	ENSG00000171714	-0.0595	0.0351	0.08982	-+-+
PRR23C	ENSG00000233701	0.0713	0.0421	0.08997	++-+
MYCL	ENSG00000116990	-0.0966	0.057	0.08999	----
TTC5	ENSG00000136319	0.1229	0.0725	0.0901	++++
OR51L1	ENSG00000176798	0.1386	0.0818	0.09034	+++-
ISOC1	ENSG00000066583	-0.1647	0.0972	0.09038	---+
MTRFR	ENSG00000130921	-0.2146	0.1267	0.09041	-+--
APH1B	ENSG00000138613	0.1328	0.0785	0.09046	+++-
DCAF5	ENSG00000139990	-0.0695	0.041	0.09047	----
ADAMTSL5	ENSG00000185761	0.0472	0.0279	0.0905	+-+-
TLL2	ENSG00000095587	0.0709	0.0419	0.09055	+-+-
PDE7B	ENSG00000171408	-0.0929	0.0549	0.09062	--+-
SUB1	ENSG00000113387	-0.5029	0.2972	0.09065	---?
METTL7B	ENSG00000170439	-0.0546	0.0323	0.09067	--+-
ALPK3	ENSG00000136383	-0.045	0.0266	0.09073	---+
MFRP	ENSG00000235718	0.0594	0.0351	0.09074	++--
TUBGCP5	ENSG00000275835	-0.0433	0.0256	0.09079	---+
ZNF703	ENSG00000183779	0.1326	0.0785	0.09099	++--
CCDC116	ENSG00000161180	-0.0896	0.053	0.09103	----
CD93	ENSG00000125810	0.1048	0.062	0.09105	+++-
CAPN11	ENSG00000137225	-0.057	0.0338	0.09107	-+-+
DDO	ENSG00000203797	0.0952	0.0564	0.09114	+-++
DMD	ENSG00000198947	0.035	0.0207	0.09118	+++-
LCN12	ENSG00000184925	0.1423	0.0843	0.09121	+-++
ARMC1	ENSG00000104442	0.1287	0.0762	0.09127	+---
ZNF276	ENSG00000158805	0.0673	0.0399	0.09127	+--+
FXYD5	ENSG00000089327	-0.1852	0.1097	0.0913	---+
RESF1	ENSG00000174718	0.0559	0.0331	0.0914	+++-
TPGS2	ENSG00000134779	0.0854	0.0506	0.09142	++-+
GPD2	ENSG00000115159	-0.0544	0.0322	0.09146	--+-
AS3MT	ENSG00000214435	0.0954	0.0565	0.09149	+---
PGR	ENSG00000082175	-0.0652	0.0387	0.09152	-+-+
BRWD3	ENSG00000165288	-0.1114	0.0661	0.09181	---+
IPPK	ENSG00000127080	-0.0545	0.0323	0.09181	--++
C14orf132	ENSG00000227051	-0.2801	0.1662	0.09201	-++-
RXFP1	ENSG00000171509	0.0828	0.0491	0.09205	+---
ALKBH5	ENSG00000091542	0.1885	0.1119	0.09206	+++-
UPF1	ENSG00000005007	0.1829	0.1086	0.09212	+++-
RBM5	ENSG00000003756	-0.1333	0.0791	0.09213	----
GARIN6	ENSG00000180219	0.1473	0.0875	0.09216	+++-
CWH43	ENSG00000109182	-0.0643	0.0382	0.0922	---+
TIAM1	ENSG00000156299	0.0566	0.0336	0.09222	+-++
RGS17	ENSG00000091844	0.1816	0.1079	0.09225	+++-
TEX38	ENSG00000186118	0.0898	0.0533	0.09225	+--+
ENSG00000272617	ENSG00000272617	-0.1942	0.1154	0.09225	-++-
SMARCB1	ENSG00000099956	-0.3066	0.1821	0.09226	--+-
LRRC3	ENSG00000160233	0.1652	0.0982	0.09232	+-+-
PNPT1	ENSG00000138035	-0.0691	0.0411	0.09237	---+
H3-5	ENSG00000188375	0.172	0.1022	0.09245	+++-
FAM181A	ENSG00000140067	-0.1491	0.0886	0.09246	----
SEC24C	ENSG00000176986	0.0531	0.0316	0.09253	+---
TACC3	ENSG00000013810	0.0771	0.0458	0.09259	++++
SETDB1	ENSG00000143379	-0.0709	0.0422	0.09267	-+-+
SLIT3	ENSG00000184347	-0.0586	0.0348	0.09269	---+
FCGR2A	ENSG00000143226	-0.1543	0.0918	0.09272	--+-
ATXN2	ENSG00000204842	-0.0527	0.0313	0.09273	--++
LRRC49	ENSG00000137821	0.0743	0.0442	0.09276	+--+
OR5H14	ENSG00000236032	0.1085	0.0646	0.09277	+-++
TAGLN	ENSG00000149591	0.1566	0.0932	0.09284	+---
ARSB	ENSG00000113273	0.1105	0.0657	0.09286	+++-
ZNF423	ENSG00000102935	0.0592	0.0352	0.09289	++++
ZFYVE1	ENSG00000165861	0.0836	0.0498	0.09301	++++
IFIH1	ENSG00000115267	-0.053	0.0315	0.09305	-+++
CEP19	ENSG00000174007	-0.3739	0.2226	0.09308	-+--
SERINC5	ENSG00000164300	0.116	0.0691	0.09324	++++
CD3G	ENSG00000160654	-0.0989	0.059	0.09335	-++-
RIMBP2	ENSG00000060709	0.0389	0.0232	0.09338	+++-
CCDC172	ENSG00000182645	-0.1782	0.1062	0.09353	----
TRAF3IP2	ENSG00000056972	0.054	0.0322	0.09357	++-+
PRLH	ENSG00000071677	-0.2358	0.1406	0.09362	----
DLX2	ENSG00000115844	0.1598	0.0953	0.09367	++--
POLH	ENSG00000170734	0.0735	0.0439	0.09381	+++-
BRPF1	ENSG00000156983	-0.0963	0.0575	0.09385	--+-
PPP3CA	ENSG00000138814	-0.2507	0.1496	0.09385	--+-
SLC35F6	ENSG00000213699	0.2171	0.1296	0.09394	+-+-
LORICRIN	ENSG00000203782	-0.0965	0.0576	0.09402	-+--
SOX1	ENSG00000182968	0.1193	0.0713	0.09403	+-+-
ZNF548	ENSG00000188785	0.1014	0.0605	0.09405	++--
ENSG00000250803	ENSG00000250803	-0.1713	0.1023	0.09406	---+
IL17RC	ENSG00000163702	-0.0482	0.0288	0.09422	----
CCDC71	ENSG00000177352	-0.138	0.0825	0.09433	-+-+
SEC13	ENSG00000157020	-0.128	0.0765	0.09446	-++-
GP5	ENSG00000178732	-0.1816	0.1086	0.09454	-+-+
EIF2B4	ENSG00000115211	0.1407	0.0842	0.09466	++--
AKAP4	ENSG00000147081	-0.0874	0.0523	0.0947	----
COMT	ENSG00000093010	0.1854	0.1109	0.09475	++++
MYCBP	ENSG00000214114	-0.316	0.1891	0.09475	----
PLCL2	ENSG00000154822	-0.1583	0.0947	0.09477	--+-
SETMAR	ENSG00000170364	0.0536	0.0321	0.09483	+++-
THTPA	ENSG00000259431	-0.1729	0.1035	0.0949	----
NT5C1B	ENSG00000185013	0.0488	0.0292	0.09491	+--+
SNF8	ENSG00000159210	0.1934	0.1158	0.09493	+-+-
ALOX12B	ENSG00000179477	-0.0962	0.0576	0.09494	--+-
TNFAIP8L2	ENSG00000163154	-0.2368	0.1419	0.09507	-++-
CHTOP	ENSG00000160679	-0.199	0.1192	0.09509	---+
OR7D2	ENSG00000188000	-0.1388	0.0832	0.09516	----
CIC	ENSG00000079432	-0.0606	0.0363	0.09519	---+
CRX	ENSG00000105392	0.137	0.0821	0.09528	++-+
HAUS7	ENSG00000213397	-0.154	0.0923	0.09529	-+--
FOXJ2	ENSG00000065970	0.1322	0.0792	0.09531	++-+
HOXC10	ENSG00000180818	-0.1208	0.0724	0.09538	----
MED19	ENSG00000156603	-0.0889	0.0533	0.09541	--+-
SLAMF8	ENSG00000158714	-0.0918	0.055	0.09548	-+++
NCF4	ENSG00000100365	0.1116	0.067	0.09558	++++
PIP4K2B	ENSG00000276293	0.0951	0.057	0.0956	+++-
S100A5	ENSG00000196420	-0.2145	0.1287	0.09567	---+
PDCL3	ENSG00000115539	0.0745	0.0447	0.09571	++--
PGBD1	ENSG00000137338	-0.0723	0.0434	0.09584	----
NDE1	ENSG00000072864	-0.1096	0.0658	0.09586	--++
TTLL13	ENSG00000213471	0.0896	0.0539	0.09599	+-+-
SHC3	ENSG00000148082	0.0847	0.0509	0.09609	++--
DHX58	ENSG00000108771	-0.0667	0.0401	0.0964	--++
OR2C1	ENSG00000168158	0.1337	0.0804	0.09642	+-+-
PALS1	ENSG00000072415	-0.0648	0.039	0.09642	-++-
KCTD13	ENSG00000174943	0.1689	0.1016	0.09647	++--
INO80B	ENSG00000115274	-0.1358	0.0817	0.09648	---+
CFL1	ENSG00000172757	-0.5026	0.3025	0.09659	----
JPT1	ENSG00000189159	0.0906	0.0545	0.09659	++++
ARL4C	ENSG00000188042	0.5195	0.3129	0.09679	+--?
KITLG	ENSG00000049130	-0.3406	0.2051	0.09681	-+--
RNPEPL1	ENSG00000142327	0.1265	0.0762	0.09683	+--+
YPEL2	ENSG00000175155	0.8177	0.4925	0.09685	+--?
TMC2	ENSG00000149488	-0.0878	0.0529	0.09694	--+-
VAX1	ENSG00000148704	-0.1642	0.0989	0.09694	-+--
PDZD4	ENSG00000067840	-0.0528	0.0318	0.09705	-+--
ADAMTS1	ENSG00000154734	-0.0756	0.0456	0.09707	--+-
LYZL4	ENSG00000157093	-0.0845	0.0509	0.09708	---+
NOP2	ENSG00000111641	0.0636	0.0383	0.0971	++-+
NRSN1	ENSG00000152954	0.2377	0.1433	0.09724	+--+
C2orf16	ENSG00000221843	-0.0442	0.0267	0.09743	--+-
DIS3L2	ENSG00000144535	0.0584	0.0353	0.09763	+-+-
ARRDC3	ENSG00000113369	0.1405	0.0848	0.09765	++--
CCDC42	ENSG00000161973	0.102	0.0616	0.09767	+--+
SF1	ENSG00000168066	0.1302	0.0786	0.09768	+-++
NDEL1	ENSG00000166579	0.1354	0.0818	0.0977	+++-
ARRDC1	ENSG00000197070	0.0635	0.0384	0.09778	+-++
TRPV2	ENSG00000187688	0.0932	0.0563	0.09785	+++-
COX17	ENSG00000138495	0.638	0.3855	0.09787	+?--
PJA1	ENSG00000181191	0.0694	0.0419	0.09792	+++-
SEPTIN2	ENSG00000168385	0.0806	0.0487	0.09794	+---
CCDC137	ENSG00000185298	0.1094	0.0661	0.09796	+---
NCOR2	ENSG00000196498	-0.0331	0.02	0.09822	-+++
MRNIP	ENSG00000161010	0.0741	0.0448	0.09825	++-+
ENSG00000273155	ENSG00000273155	-0.065	0.0393	0.09831	----
ORM2	ENSG00000228278	0.0893	0.0541	0.09844	+++-
RGP1	ENSG00000107185	-0.1496	0.0905	0.09845	---+
NTF4	ENSG00000225950	0.0991	0.06	0.09847	++--
LYPLA1	ENSG00000120992	-0.0841	0.051	0.09864	-+--
SMG1	ENSG00000157106	0.0508	0.0308	0.09865	+++-
SUSD3	ENSG00000157303	0.1714	0.1038	0.09881	+---
PEX11G	ENSG00000104883	0.1165	0.0706	0.09907	+-++
CRKL	ENSG00000099942	0.1971	0.1195	0.09913	++--
NPIPA5	ENSG00000183793	-0.0271	0.0164	0.09917	--+-
C1orf174	ENSG00000198912	-0.0694	0.0421	0.09919	--+-
CSPG4	ENSG00000173546	0.0258	0.0156	0.09934	+-+-
FLNA	ENSG00000196924	-0.0444	0.027	0.09935	--+-
MAP1LC3C	ENSG00000197769	-0.0637	0.0387	0.09946	----
KDM4C	ENSG00000107077	0.0594	0.0361	0.09957	+-++
NEUROG3	ENSG00000122859	-0.1602	0.0973	0.09959	----
STMN4	ENSG00000015592	0.1947	0.1182	0.09959	+++-
PALM2AKAP2	ENSG00000157654	-0.0515	0.0313	0.09961	---+
ENSG00000286143	ENSG00000286143	3.543	2.1525	0.09976	+???
TLR4	ENSG00000136869	0.0533	0.0324	0.09979	+---
RHOH	ENSG00000168421	0.3236	0.1967	0.09984	++--
CCNF	ENSG00000162063	0.0895	0.0544	0.09991	+-++
SAFB	ENSG00000160633	0.1078	0.0655	0.09992	+-++
KCNF1	ENSG00000162975	0.2453	0.1491	0.09996	+++-
TBC1D9B	ENSG00000197226	0.037	0.0225	0.09998	++-+
IL31RA	ENSG00000164509	-0.12	0.073	0.1	--+-
EXOSC5	ENSG00000077348	-0.1357	0.0825	0.1001	----
TCF7L2	ENSG00000148737	0.1236	0.0751	0.1001	+-++
CALM2	ENSG00000143933	-0.4758	0.2895	0.1003	---?
BHLHE40	ENSG00000134107	0.171	0.104	0.1004	+++-
CD109	ENSG00000156535	0.0292	0.0178	0.1004	+---
CA1	ENSG00000133742	-0.1472	0.0896	0.1005	-+--
BPNT2	ENSG00000104331	-0.1305	0.0795	0.1006	-+--
HPS3	ENSG00000163755	0.0933	0.0568	0.1006	++++
SYF2	ENSG00000117614	-0.1707	0.104	0.1006	--+-
EGFL6	ENSG00000198759	-0.0408	0.0249	0.1007	-++-
IGF2BP3	ENSG00000136231	-0.1076	0.0656	0.1007	----
AFF3	ENSG00000144218	0.0612	0.0373	0.1008	+++-
CTNND1	ENSG00000198561	-0.0525	0.032	0.1008	--+-
NHLRC3	ENSG00000188811	0.0669	0.0408	0.1008	+-++
PCSK4	ENSG00000115257	-0.0519	0.0316	0.1009	----
TTC24	ENSG00000187862	0.0583	0.0355	0.1009	++--
SLC38A3	ENSG00000188338	0.1743	0.1063	0.101	+--+
HOXA7	ENSG00000122592	0.1989	0.1213	0.1011	++--
MRPL9	ENSG00000143436	0.0632	0.0385	0.1011	++--
MYL7	ENSG00000106631	0.0678	0.0413	0.1011	+++-
STARD4	ENSG00000164211	-0.187	0.1141	0.1011	-+--
MSMP	ENSG00000215183	0.159	0.097	0.1012	++--
CCL16	ENSG00000275152	-0.2516	0.1535	0.1013	---?
THSD7A	ENSG00000005108	0.0516	0.0315	0.1013	+++-
IFNG	ENSG00000111537	-0.8092	0.4939	0.1014	-+--
PRSS53	ENSG00000151006	0.0812	0.0496	0.1014	++--
TEX14	ENSG00000121101	0.0465	0.0284	0.1014	++++
VEZF1	ENSG00000136451	0.2109	0.1287	0.1014	++--
PDAP1	ENSG00000106244	0.1711	0.1045	0.1015	+-+-
TCEAL2	ENSG00000184905	-0.2378	0.1452	0.1015	--+-
AGPAT3	ENSG00000160216	-0.1771	0.1081	0.1016	----
TCP11L1	ENSG00000176148	0.0961	0.0587	0.1016	++--
UST	ENSG00000111962	0.0647	0.0395	0.1016	++++
ADAL	ENSG00000168803	-0.1029	0.0629	0.1018	-+--
BRD9	ENSG00000028310	-0.0858	0.0524	0.1018	----
ADCY8	ENSG00000155897	-0.0767	0.0469	0.1019	-+--
MED25	ENSG00000104973	0.0575	0.0351	0.1019	++++
ABHD14A-ACY1	ENSG00000114786	-0.0546	0.0334	0.102	--+-
HTR4	ENSG00000164270	-0.1292	0.079	0.102	--++
LMX1B	ENSG00000136944	0.1671	0.1022	0.102	+-+-
EFNA4	ENSG00000243364	-0.1643	0.1005	0.1021	-+++
EPS8	ENSG00000151491	0.0399	0.0244	0.1021	++++
TBC1D10A	ENSG00000099992	0.0986	0.0604	0.1023	+++-
GRPR	ENSG00000126010	-0.1007	0.0616	0.1024	----
LBP	ENSG00000129988	-0.0354	0.0217	0.1026	-+--
HOXA11	ENSG00000005073	0.1576	0.0966	0.1027	++--
INO80	ENSG00000128908	0.0522	0.032	0.1028	+-+-
TMEM116	ENSG00000198270	0.1229	0.0754	0.1029	++--
FSCB	ENSG00000189139	0.0817	0.0501	0.103	+-++
PREX1	ENSG00000124126	0.0538	0.033	0.103	++++
TRIM44	ENSG00000166326	0.2111	0.1294	0.103	+++-
FANCI	ENSG00000140525	-0.0564	0.0346	0.1033	---+
ICAM5	ENSG00000105376	-0.131	0.0804	0.1033	----
TAS2R4	ENSG00000127364	-0.1441	0.0885	0.1033	-++?
KBTBD2	ENSG00000170852	0.1405	0.0863	0.1034	++--
GAL	ENSG00000069482	0.1168	0.0717	0.1035	+---
[truncated: 16,926 more rows]
